# Supplementary material for: Dissecting genetic loci affecting grain morphological traits to improve grain weight via nested association mapping
Source: Theor Appl Genet. 2019 Aug 9;132(11):3115–28. doi: 10.1007/s00122-019-03410-4 (PMC6791957; doi:10.1007/s00122-019-03410-4)
Supplement: Supplementary file 1 — Supplementary file1 (XLSX 158 kb) [file 122_2019_3410_MOESM1_ESM.xlsx]

## Sheet: Table S1
Table S1 ANOVA analysis for eight evaluated traits across seven environments
Trait	Source of variation	df	SS	MS	F	P value	R2 (%)
TGW	Genotype (G)	377	144877	384.289	17.807	<.0001	47.9
	Environment (E)	6	40703	6783.83	314.354	<.0001	13.5
	G x E	2167	85283	39.3553	1.824	<.0001	28.2
GL	Genotype (G)	377	674.5	1.789	46.398	<.0001	62.6
	Environment (E)	6	64.7	10.787	279.738	<.0001	6
	G x E	2167	282.5	0.13	3.381	<.0001	26.2
GW	Genotype (G)	377	105.13	0.279	16.471	<.0001	39.41
	Environment (E)	6	58.12	9.687	572.194	<.0001	21.7874
	G x E	2167	78.86	0.036	2.149	<.0001	29.5622
GA	Genotype (G)	377	10272	27.2	25.966	<.0001	50.0682
	Environment (E)	6	3248	541.3	515.824	<.0001	15.8315
	G x E	2167	5468	2.5	2.405	<.0001	26.6524
GD	Genotype (G)	377	188.88	0.501	25.098	<.0001	49.2773
	Environment (E)	6	62.35	10.391	520.53	<.0001	16.2666
	G x E	2167	103.01	0.048	2.381	<.0001	26.8745
GP	Genotype (G)	377	3294	8.74	37.477	<.0001	56.5785
	Environment (E)	6	716	119.28	511.607	<.0001	12.2982
	G x E	2167	1473	0.68	2.916	<.0001	25.3006
GR	Genotype (G)	377	3.677	0.00975	32.147	<.0001	54.4983
	Environment (E)	6	0.553	0.09219	303.883	<.0001	8.19624
	G x E	2167	2.075	0.00096	3.157	<.0001	30.7544
GS	Genotype (G)	377	62.11	0.1647	32.335	<.0001	54.2445
	Environment (E)	6	10.58	1.7638	346.215	<.0001	9.24017
	G x E	2167	34.39	0.0159	3.115	<.0001	30.0349

## Sheet: Table S2
Table S2 Chromosome distribution of 14,643 high quality SNP markers
Chr	No.	Size (Mb)	Start (Mb)	End (Mb)	Coverage (%)	Spacing (Mb)
1A	985	798	1.18706	593.68	74.2473	0.601516
1B	1087	849	1.20402	689.001	81.0126	0.632748
1D	493	605	0.085406	495.23	81.8421	1.00435
2A	924	899	0.259237	780.715	86.8138	0.844649
2B	1292	928	1.34099	801.254	86.1975	0.619127
2D	507	729	1.60294	651.683	89.1742	1.28221
3A	602	828	0.135818	749.279	90.4762	1.24442
3B	801	993	0.337332	829.542	83.505	1.03521
3D	219	771	0.77311	613.783	79.5084	2.79913
4A	688	856	2.79102	744.522	86.6508	1.0781
4B	539	821	0.537188	673.099	81.9199	1.2478
4D	112	649	1.24218	509.372	78.2943	4.53687
5A	959	827	0.010488	708.442	85.6629	0.738719
5B	1071	870	0.016927	712.906	81.9412	0.665629
5D	363	750	2.12057	565.718	75.1464	1.55261
6A	755	705	0.287397	617.69	87.5748	0.817752
6B	786	913	0.16477	720.986	78.9508	0.917075
6D	277	713	0.527279	473.083	66.2771	1.70598
7A	968	814	0.25366	736.692	90.4715	0.760783
7B	907	900	0.114937	750.606	83.3879	0.827443
7D	308	728	0.082999	637.576	87.5677	2.06978
A sub-genome	5881	5727			85.9853	0.86942
B sub-genome	6483	6274			82.4164	0.84929
D sub-genome	2279	4945			79.6872	2.13585
Total	14643	16946			82.6963	1.28485

## Sheet: Table S3
Table S3 QTL identified for grain weight or shape by combined analysis of seven environments
Trait	QTL	Peak SNP	Alleles	Chr	Position	P-value	Add_CYa	Add_HRa	Add_YNa	Add_YTa	Favorable allelesb
TGW	qTGW-1A.1	tplb0025b13_150	C/T	1A	3187469–3390251	0.000148	2.2359	-0.920197	0	0.827562	CY
TGW	qTGW-1A.2	Tdurum_contig83113_134	C/T	1A	14056166	0.00107	2.30655	-0.443341	-0.189247	1.12951	CY
TGW	qTGW-1B.1	Excalibur_c26936_636	C/T	1B	49926288–53251268	7.59e-06	1.84501	-1.41625	-1.60063	2.7573	YT
TGW	qTGW-1B.2	RAC875_c24109_600	C/T	1B	368188640–376616816	0.000851	1.5048	-2.82034	0	2.66871	YT
TGW	qTGW-1B.3	RAC875_c61512_173	A/G	1B	613324737	0.000363	-3.71762	2.89048	0	0	HR
TGW	qTGW-2B	RAC875_rep_c83950_222	A/G	2B	775053184	0.002	1.68231	-0.764575	-0.283339	0.726695	CY
TGW	qTGW-3A	wsnp_CAP12_c15_9559	C/T	3A	688673058–688883958	0.00588844	0.425935	-0.533168	-0.0911387	-0.614711	CY
TGW	qTGW-3B	BobWhite_c260_197	C/T	3B	28364776	0.00195	2.37869	-0.788391	-0.293255	0.880542	CY
TGW	qTGW-6A	BS00092676_51	A/G	6A	88070689–99014240	0.00251	-0.497005	0.532559	-0.0829646	-0.782011	HR
TGW	qTGW-6B	Tdurum_contig42296_5239	C/T	6B	147580467	0.0038	-0.513381	0.51053	0	-0.760957	HR
TGW	qTGW-7A	BobWhite_c33300_159	A/G	7A	17331519	0.00295	2.55071	-1.79765	-1.32603	1.39608	CY
TGW	qTGW-7B.1	Ex_c101666_634	A/C	7B	24060563	0.00316	0.690521	-0.164229	0	0.7474	YT
TGW	qTGW-7B.2	wsnp_Ku_c8497_14429303	A/G	7B	64729063	0.0024	1.96647	-0.788828	0	0.473838	CY
TGW	qTGW-7B.3	wsnp_BQ160404B_Ta_2_2	C/T	7B	628416651–628454932	0.00427	-0.374303	-0.181343	-0.0789731	-0.432736	YZ
GL	qGL-1A.1	Excalibur_rep_c88290_94	C/T	1A	298108878–298116915	0.00447	0.111341	-0.0886452	-0.0437902	0.0902809	CY
GL	qGL-1A.2	IACX500	C/T	1A	301130571	0.000813	-0.0953601	0.119589	-0.0441123	-0.0879347	HR
GL	qGL-1B	Excalibur_c26936_636	C/T	1B	49926288–53251268	0.00151	0.107276	-0.105363	-0.0872969	0.156252	YT
GL	qGL-1D	RAC875_c24317_268	C/T	1D	485563502	0.00347	-0.148001	0.0327449	-0.0278719	0.0349309	YT
GL	qGL-2B	RAC875_rep_c83950_222	A/G	2B	775053184	0.00468	0.0822566	-0.0408585	-0.0359218	0.0834542	CY
GL	qGL-5A	wsnp_BJ224975A_Ta_2_2	C/T	5A	580465766–585403272	0.000324	0.0505118	0	-0.0204971	0.038354	CY
GL	qGL-7A.1	BS00074229_51	A/C	7A	82193703–82936682	0.00182	0.00394509	0	-0.0210492	-0.0512935	CY
GL	qGL-7A.2	BS00070642_51	A/G	7A	126836047–127045796	0.000851	0.0248419	-0.00191092	-0.0303433	-0.0628932	CY
GL	qGL-7B	BS00078640_51	A/G	7B	263108981–293152012	0.00129	0.00269801	0	-0.0430235	-0.0336484	CY
GW	qGW-1A.1	tplb0025b13_150	C/T	1A	3187469–3390251	0.000479	0.0603	-0.0196	0	0.0148	CY
GW	qGW-1A.2	Tdurum_contig83113_134	C/T	1A	14056166	0.000269	0.0635	-0.00614	0.0151	0.0316	CY
GW	qGW-3B	BobWhite_c260_197	C/T	3B	28364776	0.000813	0.0692	-0.0268	0.00718	0.0216	CY
GW	qGW-5A	RAC875_c9617_395	C/T	5A	598520008	0.001	-0.00194	-0.0156	0	-0.00242	YZ
GW	qGW-6A.1	RAC875_rep_c81239_73	A/G	6A	60736051–63563014	0.000347	-0.0242	0.0145	0.000478	-0.018	HR
GW	qGW-6A.2	BS00092676_51	A/G	6A	88070689–99014240	0.000269	-0.0239	0.0125	0.00223	-0.0192	HR
GW	qGW-6B	Tdurum_contig42296_5239	C/T	6B	147580467	0.000186	-0.0238	0.0138	0	-0.0195	HR
GW	qGW-6D	GENE–3854_620	C/T	6D	53665767	0.000708	-0.0238	0.0109	0.00229	-0.0151	HR
GW	qGW-7B	wsnp_Ku_c8497_14429303	A/G	7B	64983493	0.00417	0.0587	-0.0215	0	0.00521	CY
GA	qGA-1A.1	tplb0025b13_150	C/T	1A	3187469–3390251	0.000148	0.555	-0.129	0	0.201	CY
GA	qGA-1A.2	Tdurum_contig83113_134	C/T	1A	14056166	0.00295	0.538	0.000738	-0.114	0.281	CY
GA	qGA-1A.3	Excalibur_rep_c88290_94	C/T	1A	298108878–298116915	0.00219	0.432	-0.4	-0.139	0.388	CY
GA	qGA-1A.4	IACX500	C/T	1A	301130571	0.000437	-0.389	0.503	-0.122	-0.393	HR
GA	qGA-1B.1	Excalibur_c26936_636	C/T	1B	49926288–53251268	1.58e-05	0.559	-0.42	-0.443	0.691	YT
GA	qGA-1B.2	RAC875_c24109_600	C/T	1B	368188640–376616816	0.00224	0.381	-0.702	0	0.676	YT
GA	qGA-1B.3	RAC875_c61512_173	A/G	1B	613324737	0.000708	-0.905	0.624	0	0	HR
GA	qGA-2B	RAC875_rep_c83950_222	A/G	2B	775053184	0.000457088	0.524	-0.275	-0.141	0.291	CY
GA	qGA-3A	wsnp_CAP12_c15_9559	C/T	3A	688673058–688883958	0.00372	0.0744	-0.115	-0.0361	-0.165	CY
GA	qGA-5A	wsnp_BJ224975A_Ta_2_2	C/T	5A	580465766–585403272	0.000813	0.16	0	-0.0569	0.143	CY
GA	qGA-7A	BobWhite_c33300_159	A/G	7A	17331519	0.00417	0.642	-0.39	-0.382	0.409	CY
GA	qGA-7B.1	Ex_c101666_634	A/C	7B	24060614	0.0012	0.184	-0.0348	0	0.226	YT
GA	qGA-7B.2	wsnp_BQ160404B_Ta_2_2	C/T	7B	628416651–628454932	0.00191	-0.0784	-0.0214	-0.0414	-0.18	YZ
GD	qGD-1A.1	tplb0025b13_150	C/T	1A	3187469–3390251	6.17e-05	0.0803	-0.018	0	0.029	CY
GD	qGD-1A.2	Tdurum_contig83113_134	C/T	1A	14056166	0.00132	0.0786	0.00203	-0.0134	0.0403	CY
GD	qGD-1A.3	Excalibur_rep_c88290_94	C/T	1A	298108878–298116915	0.00263	0.0561	-0.0545	-0.0168	0.0535	CY
GD	qGD-1A.4	IACX500	C/T	1A	301130571	0.000537	-0.0516	0.0691	-0.0149	-0.0557	HR
GD	qGD-1B.1	Excalibur_c26936_636	C/T	1B	49926288–53251268	9.33e-06	0.0772	-0.0594	-0.063	0.0992	YT
GD	qGD-1B.2	RAC875_c24109_600	C/T	1B	368188640–376616816	0.00162	0.0532	-0.101	0	0.0967	YT
GD	qGD-1B.3	RAC875_c61512_173	A/G	1B	613324737	0.000832	-0.124	0.0873	0	0	HR
GD	qGD-2B	RAC875_rep_c83950_222	A/G	2B	775053184	0.000355	0.0727	-0.0382	-0.0177	0.0398	CY
GD	qGD-3A	wsnp_CAP12_c15_9559	C/T	3A	688673058–688883958	0.00324	0.00991	-0.0165	-0.00447	-0.0228	CY
GD	qGD-3B	BobWhite_c260_197	C/T	3B	28364776	0.0049	0.0879	-0.035	-0.0161	0.0292	CY
GD	qGD-5A	wsnp_BJ224975A_Ta_2_2	C/T	5A	580465766–585403272	0.0017	0.0203	0	-0.00629	0.0178	CY
GD	qGD-7A	BobWhite_c33300_159	A/G	7A	17331519	0.00269	0.0931	-0.0575	-0.0532	0.0557	CY
GD	qGD-7B.1	Ex_c101666_634	A/C	7B	24060614	0.000832	0.0265	-0.00499	0	0.0316	YT
GD	qGD-7B.2	wsnp_BQ160404B_Ta_2_2	C/T	7B	628416651–628454932	0.00269	-0.0103	-0.00427	-0.00473	-0.0233	YZ
GP	qGP-1A.1	tplb0025b13_150	C/T	1A	3187469–3390251	0.000977	0.248	-0.0439	0	0.113	CY
GP	qGP-1A.2	Excalibur_rep_c88290_94	C/T	1A	298108878–298116915	0.00174	0.265	-0.229	-0.104	0.227	CY
GP	qGP-1A.3	IACX500	C/T	1A	301130571	0.000234	-0.23	0.306	-0.102	-0.223	HR
GP	qGP-1B.1	Excalibur_c26936_636	C/T	1B	49926288–53251268	7.24e-05	0.289	-0.252	-0.233	0.392	YT
GP	qGP-1B.2	RAC875_c24109_600	C/T	1B	368188640–376616816	0.00355	0.207	-0.374	0	0.372	YT
GP	qGP-1B.3	RAC875_c61512_173	A/G	1B	613324737	0.00135	-0.449	0.265	0	0	HR
GP	qGP-1D	RAC875_c24317_268	C/T	1D	485563502	0.00447	-0.302	0.0509	-0.0404	0.0604	YT
GP	qGP-2B	RAC875_rep_c83950_222	A/G	2B	775053184	0.000832	0.25	-0.139	-0.0964	0.205	CY
GP	qGP-5A	wsnp_BJ224975A_Ta_2_2	C/T	5A	580465766–585403272	0.000229	0.106	0	-0.0452	0.092	CY
GP	qGP-7A.1	BS00074229_51	A/C	7A	82193703–82936682	0.00251	0.0148	0	-0.0297	-0.119	CY
GP	qGP-7A.2	BS00070642_51	A/G	7A	126836047–127045796	0.00372	0.0313	-0.0059	-0.0379	-0.12	CY
GP	qGP-7B.1	Ex_c101666_634	A/C	7B	24060614	0.00427	0.068	-0.0162	0	0.136	YT
GP	qGP-7B.2	BS00078640_51	A/G	7B	263108981–293152012	0.00229	0.00864	0	-0.0768	-0.0846	CY
GP	qGP-7B.3	wsnp_BQ160404B_Ta_2_2	C/T	7B	628416651–628454932	0.0024	-0.0393	0.00438	-0.031	-0.113	YZ
GR	qGR-2D	wsnp_CAP12_c812_428290	A/G	2D	32792868	0.00251	-0.000342	0.00481	0.00109	-0.00188	HR
GR	qGR-4B	BS00022431_51	A/G	4B	21910118–24556539	0.00263	0.00267	-0.00584	0.00384	0.00379	YT
GR	qGR-5A	Excalibur_rep_c109685_107	C/T	5A	643667316	0.000933254	-0.00538051	0.00177055	0	-0.00137009	HR
GR	qGR-5B	Tdurum_contig47627_442	A/C	5B	644888669	0.000891	0.00574	-0.00129	-0.00253	0.00291	CY
GR	qGR-5D	BobWhite_c1562_369	C/T	5D	512772585–513526322	0.00104713	0.00473109	-0.00133758	0.000662616	0.00123368	CY
GR	qGR-7A.1	wsnp_Ku_c6065_10682577	C/T	7A	109843429	0.00263	0.000949	-0.00458	0.000415	0.00646	YT
GR	qGR-7A.2	BS00070642_51	A/G	7A	126836047–127045796	0.00468	-0.00165	-0.000177	0.00339	0.004	YT
GS	qGS-2D	wsnp_CAP12_c812_428290	A/G	2D	32792868	0.00309	0.00081	-0.018	-0.00416	0.0058	HR
GS	qGS-4B	BS00022431_51	A/G	4B	21910118–24556539	0.00195	-0.0118	0.0226	-0.0133	-0.0162	YT
GS	qGS-5A.1	BS00000929_51	C/T	5A	598520008	0.000831764	0.0216475	-0.0068745	0	0.00593785	HR
GS	qGS-5A.2	Excalibur_rep_c109685_107	C/T	5A	640940316–662351178	0.000851138	0.150085	-0.0516836	0.338205	0.71286	HR
GS	qGS-5B	Tdurum_contig47627_442	A/C	5B	644888669	0.00049	-0.0248	0.00517	0.0116	-0.0126	CY
GS	qGS-5D	RAC875_c10436_793	C/T	5D	512772585–513526322	0.000549541	-0.0199408	0.00486858	-0.0029451	-0.00492207	CY
GS	qGS-7A.1	wsnp_Ku_c6065_10682577	C/T	7A	109843429	0.002	-0.00272	0.0181	0.00251	-0.0304	YT
GS	qGS-7A.2	BS00070642_51	A/G	7A	126836047–127045796	0.00331	0.0091	0.00112	-0.0137	-0.0186	YT
a Add_CY, Add_HR, Add_YN and Add_YT indicated the additive effect in CY-RIL, HR-RIL, YN-RIL and YT-RIL populations. Positive values indicate that the YZ alleles increase the corresponding trait, and, conversely, negative values indicate that YZ alleles decrease it; all weights were shown in grams and all length were shown in centimeters
b The largest absolute additive effects in increasing grain weight or decreasing grain size

## Sheet: Table S4
Table S4 QTL identified for grain weight and shape by individual environment analysis
QTL	Trait	Environments	Peak SNP	Alleles	Chr	Position	P-value	Add_CYa	Add_HRa	Add_YNa	Add_YTa
qTGW-1A.1	TGW	15D	tplb0025b13_150	C/T	1A	3187418	0.645654	–	-0.0875602	0	0.21556
qTGW-1A.1	TGW	15H	tplb0025b13_150	C/T	1A	3187418	0.0660693	–	-0.62904	0	1.69978
qTGW-1A.1	TGW	15T	tplb0025b13_150	C/T	1A	3187418	1	–	-0.119544	0	0.124639
qTGW-1A.1	TGW	16D	tplb0025b13_150	C/T	1A	3187418	0.00120226	2.52691	-0.995206	0	1.31853
qTGW-1A.1	TGW	16H	tplb0025b13_150	C/T	1A	3187418	0.030903	1.20078	-0.822865	0	1.39745
qTGW-1A.1	TGW	16T	tplb0025b13_150	C/T	1A	3187418	0.00194984	2.68529	-1.18688	0	0.757977
qTGW-1A.1	TGW	17T	tplb0025b13_150	C/T	1A	3187418	0.0281838	2.34593	-0.723249	0	-0.441593
qGA-1A.1	GA	15D	tplb0025b13_150	C/T	1A	3187418	0.501187	–	-0.0219927	0	0.108204
qGA-1A.1	GA	15H	tplb0025b13_150	C/T	1A	3187418	0.0870964	–	-0.0624203	0	0.400701
qGA-1A.1	GA	15T	tplb0025b13_150	C/T	1A	3187418	0.42658	–	-0.0703399	0	0.185375
qGA-1A.1	GA	16D	tplb0025b13_150	C/T	1A	3187418	0.000346737	0.712235	-0.11719	0	0.257398
qGA-1A.1	GA	16H	tplb0025b13_150	C/T	1A	3187418	0.00891251	0.394138	-0.242569	0	0.408027
qGA-1A.1	GA	16T	tplb0025b13_150	C/T	1A	3187418	0.00588844	0.566829	-0.196174	0	0.236445
qGA-1A.1	GA	17T	tplb0025b13_150	C/T	1A	3187418	0.040738	0.476271	-0.113889	0	-0.00210057
qGP-1A.1	GP	15D	tplb0025b13_150	C/T	1A	3187418	0.416869	–	-0.008136	0	0.0814671
qGP-1A.1	GP	15H	tplb0025b13_150	C/T	1A	3187418	0.107152	–	-0.026918	0	0.202467
qGP-1A.1	GP	15T	tplb0025b13_150	C/T	1A	3187418	0.398107	–	-0.0248957	0	0.103179
qGP-1A.1	GP	16D	tplb0025b13_150	C/T	1A	3187418	0.000446684	0.328479	-0.05146	0	0.163378
qGP-1A.1	GP	16H	tplb0025b13_150	C/T	1A	3187418	0.0380189	0.122599	-0.0709729	0	0.175123
qGP-1A.1	GP	16T	tplb0025b13_150	C/T	1A	3187418	0.0446684	0.218167	-0.0617461	0	0.143771
qGP-1A.1	GP	17T	tplb0025b13_150	C/T	1A	3187418	0.0389045	0.223648	-0.0434903	0	0.0405207
qGW-1A.1	GW	15D	tplb0025b13_150	C/T	1A	3187418	1	–	-0.000845269	0	0.00146543
qGW-1A.1	GW	15H	tplb0025b13_150	C/T	1A	3187418	0.186209	–	-0.0119378	0	0.0314753
qGW-1A.1	GW	15T	tplb0025b13_150	C/T	1A	3187418	1	–	-0.00312318	0	0.00460506
qGW-1A.1	GW	16D	tplb0025b13_150	C/T	1A	3187418	0.00177828	0.077246	-0.0113916	0	0.0156375
qGW-1A.1	GW	16H	tplb0025b13_150	C/T	1A	3187418	0.0104713	0.0545502	-0.0297652	0	0.0387967
qGW-1A.1	GW	16T	tplb0025b13_150	C/T	1A	3187418	0.102329	0.0351716	-0.0253908	0	0.0211518
qGW-1A.1	GW	17T	tplb0025b13_150	C/T	1A	3187418	0.060256	0.0612588	-0.0217991	0	-0.0116936
qGD-1A.1	GD	15D	tplb0025b13_150	C/T	1A	3187418	0.457088	–	-0.00370525	0	0.0180395
qGD-1A.1	GD	15H	tplb0025b13_150	C/T	1A	3187418	0.057544	–	-0.00974684	0	0.0626824
qGD-1A.1	GD	15T	tplb0025b13_150	C/T	1A	3187418	0.371535	–	-0.0122051	0	0.0312298
qGD-1A.1	GD	16D	tplb0025b13_150	C/T	1A	3187418	0.000158489	0.0996528	-0.0156455	0	0.036806
qGD-1A.1	GD	16H	tplb0025b13_150	C/T	1A	3187418	0.00549541	0.055685	-0.0342405	0	0.0594716
qGD-1A.1	GD	16T	tplb0025b13_150	C/T	1A	3187418	0.0446684	0.0542217	-0.0241238	0	0.0407695
qGD-1A.1	GD	17T	tplb0025b13_150	C/T	1A	3187418	0.0251189	0.0774642	-0.0187608	0	-0.00263018
qTGW-1A.2	TGW	15D	Tdurum_contig83113_134	C/T	1A	13851666	1	–	-0.0234577	-0.00613639	0.0295941
qTGW-1A.2	TGW	15H	Tdurum_contig83113_134	C/T	1A	13851666	1	–	-0.0335693	-0.00266842	0.0362377
qTGW-1A.2	TGW	15T	Tdurum_contig83113_134	C/T	1A	13851666	1	–	-0.119192	0.00438801	0.114804
qTGW-1A.2	TGW	16D	Tdurum_contig83113_134	C/T	1A	13851666	0.0107152	2.83284	-0.473031	0.0841093	0.791708
qTGW-1A.2	TGW	16H	Tdurum_contig83113_134	C/T	1A	13851666	0.446684	0.568262	-0.240898	0.0514241	0.125702
qTGW-1A.2	TGW	16T	Tdurum_contig83113_134	C/T	1A	13851666	0.00891251	2.39472	-0.732165	0.228239	1.26018
qTGW-1A.2	TGW	17T	Tdurum_contig83113_134	C/T	1A	13851666	0.000301995	3.04487	-0.525222	-0.252283	2.14575
qGA-1A.2	GA	15D	Tdurum_contig83113_134	C/T	1A	13851666	1	–	-0.00225673	-0.00123278	0.00348951
qGA-1A.2	GA	15H	Tdurum_contig83113_134	C/T	1A	13851666	1	–	-0.00261489	-0.00139942	0.00401431
qGA-1A.2	GA	15T	Tdurum_contig83113_134	C/T	1A	13851666	1	–	-0.00906625	-0.00479305	0.0138593
qGA-1A.2	GA	16D	Tdurum_contig83113_134	C/T	1A	13851666	0.00812831	0.74466	0.0274376	-0.0821343	0.105874
qGA-1A.2	GA	16H	Tdurum_contig83113_134	C/T	1A	13851666	0.338844	0.202817	-0.073169	0.0115967	0.0359112
qGA-1A.2	GA	16T	Tdurum_contig83113_134	C/T	1A	13851666	0.0323594	0.51727	-0.0886866	-0.0479221	0.373778
qGA-1A.2	GA	17T	Tdurum_contig83113_134	C/T	1A	13851666	0.00204174	0.654226	-0.0483938	-0.0742661	0.527048
qGW-1A.2	GW	15D	Tdurum_contig83113_134	C/T	1A	13851666	1	–	-0.000843261	0.000209095	0.000634167
qGW-1A.2	GW	15H	Tdurum_contig83113_134	C/T	1A	13851666	1	–	-0.00196797	0.000683138	0.00128483
qGW-1A.2	GW	15T	Tdurum_contig83113_134	C/T	1A	13851666	1	–	-0.00311357	-3.54e-07	0.00311392
qGW-1A.2	GW	16D	Tdurum_contig83113_134	C/T	1A	13851666	0.0020893	0.0854941	0.00711951	0.0193837	0.0207727
qGW-1A.2	GW	16H	Tdurum_contig83113_134	C/T	1A	13851666	0.0645654	0.0530703	-0.0203214	0.0248224	0.0123671
qGW-1A.2	GW	16T	Tdurum_contig83113_134	C/T	1A	13851666	0.104713	0.04494	-0.0250183	0.0171764	0.0293721
qGW-1A.2	GW	17T	Tdurum_contig83113_134	C/T	1A	13851666	0.000199526	0.0909377	-0.0134356	0.0206226	0.0681832
qGD-1A.2	GD	15D	Tdurum_contig83113_134	C/T	1A	13851666	1	–	-0.000327097	-0.000169521	0.000496618
qGD-1A.2	GD	15H	Tdurum_contig83113_134	C/T	1A	13851666	1	–	-0.00036267	-0.000161209	0.000523879
qGD-1A.2	GD	15T	Tdurum_contig83113_134	C/T	1A	13851666	1	–	-0.00139658	-0.00065557	0.00205215
qGD-1A.2	GD	16D	Tdurum_contig83113_134	C/T	1A	13851666	0.00446684	0.10591	0.00599204	-0.00912538	0.014275
qGD-1A.2	GD	16H	Tdurum_contig83113_134	C/T	1A	13851666	0.275423	0.0330187	-0.0114083	0.00289076	0.00549027
qGD-1A.2	GD	16T	Tdurum_contig83113_134	C/T	1A	13851666	0.17378	0.0516291	-0.0146416	-0.00661317	0.0396303
qGD-1A.2	GD	17T	Tdurum_contig83113_134	C/T	1A	13851666	0.000758578	0.10093	-0.00585464	-0.00711048	0.0806692
qTGW-1B.1	TGW	15D	Excalibur_c26936_636	C/T	1B	50639320	0.154882	–	-0.703554	-0.780427	2.20476
qTGW-1B.1	TGW	15H	Excalibur_c26936_636	C/T	1B	50639320	0.000354813	–	-0.393963	-1.55388	3.85124
qTGW-1B.1	TGW	15T	Excalibur_c26936_636	C/T	1B	50639320	0.549541	–	-0.165027	0.0498273	0.427379
qTGW-1B.1	TGW	16D	Excalibur_c26936_636	C/T	1B	50639320	0.00199526	1.62925	-1.65189	-1.5084	3.28419
qTGW-1B.1	TGW	16H	Excalibur_c26936_636	C/T	1B	50639320	0.0020893	1.96825	-2.02474	-1.19077	2.94258
qTGW-1B.1	TGW	16T	Excalibur_c26936_636	C/T	1B	50639320	0.000436516	2.56547	-1.23122	-2.02062	2.39563
qTGW-1B.1	TGW	17T	Excalibur_c26936_636	C/T	1B	50639320	0.057544	1.02836	-0.3311	-0.213919	0.38548
qGA-1B.1	GA	15D	Excalibur_c26936_636	C/T	1B	50639320	0.0758578	–	-0.180754	-0.296988	0.737448
qGA-1B.1	GA	15H	Excalibur_c26936_636	C/T	1B	50639320	0.00169824	–	-0.159047	-0.296287	0.944621
qGA-1B.1	GA	15T	Excalibur_c26936_636	C/T	1B	50639320	0.131826	–	-0.103316	-0.343036	0.70899
qGA-1B.1	GA	16D	Excalibur_c26936_636	C/T	1B	50639320	0.00467735	0.614599	-0.429952	-0.409379	0.594791
qGA-1B.1	GA	16H	Excalibur_c26936_636	C/T	1B	50639320	0.001	0.589457	-0.649433	-0.344187	0.81447
qGA-1B.1	GA	16T	Excalibur_c26936_636	C/T	1B	50639320	0.00389045	0.625805	-0.328619	-0.434782	0.530399
qGA-1B.1	GA	17T	Excalibur_c26936_636	C/T	1B	50639320	0.109648	0.326571	-0.146598	-0.158249	0.189672
qGP-1B.1	GP	15D	Excalibur_c26936_636	C/T	1B	50639320	0.0645654	–	-0.105573	-0.18676	0.431359
qGP-1B.1	GP	15H	Excalibur_c26936_636	C/T	1B	50639320	0.00537032	–	-0.141094	-0.133931	0.494207
qGP-1B.1	GP	15T	Excalibur_c26936_636	C/T	1B	50639320	0.0371535	–	-0.0624711	-0.253067	0.465541
qGP-1B.1	GP	16D	Excalibur_c26936_636	C/T	1B	50639320	0.00616595	0.319816	-0.252698	-0.213592	0.317468
qGP-1B.1	GP	16H	Excalibur_c26936_636	C/T	1B	50639320	0.00251189	0.27677	-0.347776	-0.172738	0.426495
qGP-1B.1	GP	16T	Excalibur_c26936_636	C/T	1B	50639320	0.0851138	0.211926	-0.114868	-0.166923	0.261298
qGP-1B.1	GP	17T	Excalibur_c26936_636	C/T	1B	50639320	0.0524807	0.236626	-0.14124	-0.139484	0.174318
qGL-1B.1	GL	15D	Excalibur_c26936_636	C/T	1B	50639320	0.0912011	–	-0.0443605	-0.0833736	0.187914
qGL-1B.1	GL	15H	Excalibur_c26936_636	C/T	1B	50639320	0.0691831	–	-0.0558941	-0.041411	0.164683
qGL-1B.1	GL	15T	Excalibur_c26936_636	C/T	1B	50639320	0.0275423	–	-0.0351698	-0.110261	0.207645
qGL-1B.1	GL	16D	Excalibur_c26936_636	C/T	1B	50639320	0.0707946	0.0999995	-0.089729	-0.0644918	0.106742
qGL-1B.1	GL	16H	Excalibur_c26936_636	C/T	1B	50639320	0.0301995	0.0929703	-0.120423	-0.0565851	0.146676
qGL-1B.1	GL	16T	Excalibur_c26936_636	C/T	1B	50639320	0.213796	0.0667172	-0.0333169	-0.0456507	0.076448
qGL-1B.1	GL	17T	Excalibur_c26936_636	C/T	1B	50639320	0.0562341	0.0999493	-0.0755357	-0.0601762	0.0905484
qGD-1B.1	GD	15D	Excalibur_c26936_636	C/T	1B	50639320	0.0660693	–	-0.0267438	-0.0416103	0.103885
qGD-1B.1	GD	15H	Excalibur_c26936_636	C/T	1B	50639320	0.000851138	–	-0.0235258	-0.0455543	0.139544
qGD-1B.1	GD	15T	Excalibur_c26936_636	C/T	1B	50639320	0.0707946	–	-0.0175302	-0.0536248	0.111458
qGD-1B.1	GD	16D	Excalibur_c26936_636	C/T	1B	50639320	0.00323594	0.0853701	-0.0619689	-0.0572567	0.0840753
qGD-1B.1	GD	16H	Excalibur_c26936_636	C/T	1B	50639320	0.000724436	0.081588	-0.0911106	-0.0483169	0.114183
qGD-1B.1	GD	16T	Excalibur_c26936_636	C/T	1B	50639320	0.0724436	0.058707	-0.0310503	-0.0449036	0.062786
qGD-1B.1	GD	17T	Excalibur_c26936_636	C/T	1B	50639320	0.0977237	0.0493873	-0.0218119	-0.024283	0.0272582
qTGW-1B.2	TGW	15D	RAC875_c24109_600	C/T	1B	373170004	0.165959	–	-1.45495	0	1.85952
qTGW-1B.2	TGW	15H	RAC875_c24109_600	C/T	1B	373170004	0.00234423	–	-0.594101	0	3.04993
qTGW-1B.2	TGW	15T	RAC875_c24109_600	C/T	1B	373170004	0.288403	–	-1.36465	0	1.35904
qTGW-1B.2	TGW	16D	RAC875_c24109_600	C/T	1B	373170004	0.00251189	1.84639	-4.04636	0	3.70683
qTGW-1B.2	TGW	16H	RAC875_c24109_600	C/T	1B	373170004	0.00323594	1.71513	-3.9854	0	3.77084
qTGW-1B.2	TGW	16T	RAC875_c24109_600	C/T	1B	373170004	0.0229087	1.55606	-1.98529	0	2.05937
qTGW-1B.2	TGW	17T	RAC875_c24109_600	C/T	1B	373170004	1	0.0692782	-0.0996657	0	0.0319191
qGA-1B.2	GA	15D	RAC875_c24109_600	C/T	1B	373170004	0.120226	–	-0.471924	0	0.637541
qGA-1B.2	GA	15H	RAC875_c24109_600	C/T	1B	373170004	0.0151356	–	-0.061801	0	0.654692
qGA-1B.2	GA	15T	RAC875_c24109_600	C/T	1B	373170004	0.154882	–	-0.407985	0	0.623654
qGA-1B.2	GA	16D	RAC875_c24109_600	C/T	1B	373170004	0.00436516	0.475788	-1.04736	0	0.932517
qGA-1B.2	GA	16H	RAC875_c24109_600	C/T	1B	373170004	0.0042658	0.473982	-0.947698	0	0.88387
qGA-1B.2	GA	16T	RAC875_c24109_600	C/T	1B	373170004	0.0501187	0.322467	-0.452316	0	0.510238
qGA-1B.2	GA	17T	RAC875_c24109_600	C/T	1B	373170004	1	0.0184732	-0.0283896	0	0.0147564
qGP-1B.2	GP	15D	RAC875_c24109_600	C/T	1B	373170004	0.138038	–	-0.240317	0	0.344546
qGP-1B.2	GP	15H	RAC875_c24109_600	C/T	1B	373170004	0.0416869	–	-0.0387768	0	0.307323
qGP-1B.2	GP	15T	RAC875_c24109_600	C/T	1B	373170004	0.11749	–	-0.211094	0	0.372172
qGP-1B.2	GP	16D	RAC875_c24109_600	C/T	1B	373170004	0.00288403	0.265791	-0.567569	0	0.513366
qGP-1B.2	GP	16H	RAC875_c24109_600	C/T	1B	373170004	0.0074131	0.257986	-0.47953	0	0.41999
qGP-1B.2	GP	16T	RAC875_c24109_600	C/T	1B	373170004	0.104713	0.109022	-0.183034	0	0.296724
qGP-1B.2	GP	17T	RAC875_c24109_600	C/T	1B	373170004	0.446684	0.069865	-0.111529	0	0.0801291
qGD-1B.2	GD	15D	RAC875_c24109_600	C/T	1B	373170004	0.112202	–	-0.0672794	0	0.090122
qGD-1B.2	GD	15H	RAC875_c24109_600	C/T	1B	373170004	0.00891251	–	-0.012623	0	0.0995956
qGD-1B.2	GD	15T	RAC875_c24109_600	C/T	1B	373170004	0.114815	–	-0.0651164	0	0.0969085
qGD-1B.2	GD	16D	RAC875_c24109_600	C/T	1B	373170004	0.00288403	0.0652293	-0.147336	0	0.131972
qGD-1B.2	GD	16H	RAC875_c24109_600	C/T	1B	373170004	0.00251189	0.0666673	-0.136758	0	0.127748
qGD-1B.2	GD	16T	RAC875_c24109_600	C/T	1B	373170004	0.162181	0.0262843	-0.0452818	0	0.0584109
qGD-1B.2	GD	17T	RAC875_c24109_600	C/T	1B	373170004	1	0.00274389	-0.00416853	0	0.00206833
qTGW-1B.3	TGW	15D	RAC875_c61512_173	A/G	1B	612722575	1	–	0.0246449	0	0
qTGW-1B.3	TGW	15H	RAC875_c61512_173	A/G	1B	612722575	1	–	-0.0180849	0	0
qTGW-1B.3	TGW	15T	RAC875_c61512_173	A/G	1B	612722575	1	–	0.0845582	0	0
qTGW-1B.3	TGW	16D	RAC875_c61512_173	A/G	1B	612722575	0.00457088	-4.72905	4.00541	0	0
qTGW-1B.3	TGW	16H	RAC875_c61512_173	A/G	1B	612722575	9.77237e-05	-6.12648	4.18664	0	0
qTGW-1B.3	TGW	16T	RAC875_c61512_173	A/G	1B	612722575	0.30903	-1.13446	0.711936	0	0
qTGW-1B.3	TGW	17T	RAC875_c61512_173	A/G	1B	612722575	0.107152	-2.21403	1.93412	0	0
qGA-1B.3	GA	15D	RAC875_c61512_173	A/G	1B	612722575	0.645654	–	0.0897983	0	0
qGA-1B.3	GA	15H	RAC875_c61512_173	A/G	1B	612722575	1	–	-0.00959691	0	0
qGA-1B.3	GA	15T	RAC875_c61512_173	A/G	1B	612722575	1	–	0.0138519	0	0
qGA-1B.3	GA	16D	RAC875_c61512_173	A/G	1B	612722575	0.00125893	-1.27984	0.983199	0	0
qGA-1B.3	GA	16H	RAC875_c61512_173	A/G	1B	612722575	0.00870964	-0.923891	0.528047	0	0
qGA-1B.3	GA	16T	RAC875_c61512_173	A/G	1B	612722575	0.186209	-0.415423	0.213707	0	0
qGA-1B.3	GA	17T	RAC875_c61512_173	A/G	1B	612722575	0.114815	-0.540772	0.403771	0	0
qGP-1B.3	GP	15D	RAC875_c61512_173	A/G	1B	612722575	1	–	0.00255421	0	0
qGP-1B.3	GP	15H	RAC875_c61512_173	A/G	1B	612722575	1	–	-0.00464032	0	0
qGP-1B.3	GP	15T	RAC875_c61512_173	A/G	1B	612722575	1	–	0.00405202	0	0
qGP-1B.3	GP	16D	RAC875_c61512_173	A/G	1B	612722575	0.00169824	-0.607842	0.424715	0	0
qGP-1B.3	GP	16H	RAC875_c61512_173	A/G	1B	612722575	0.00954993	-0.431163	0.215425	0	0
qGP-1B.3	GP	16T	RAC875_c61512_173	A/G	1B	612722575	1	-0.0216012	0.00516552	0	0
qGP-1B.3	GP	17T	RAC875_c61512_173	A/G	1B	612722575	0.0912011	-0.27662	0.158571	0	0
qGD-1B.3	GD	15D	RAC875_c61512_173	A/G	1B	612722575	0.660693	–	0.0115239	0	0
qGD-1B.3	GD	15H	RAC875_c61512_173	A/G	1B	612722575	1	–	-0.00127603	0	0
qGD-1B.3	GD	15T	RAC875_c61512_173	A/G	1B	612722575	0.870964	–	0.00220018	0	0
qGD-1B.3	GD	16D	RAC875_c61512_173	A/G	1B	612722575	0.00131826	-0.170093	0.131556	0	0
qGD-1B.3	GD	16H	RAC875_c61512_173	A/G	1B	612722575	0.00933254	-0.125385	0.0744483	0	0
qGD-1B.3	GD	16T	RAC875_c61512_173	A/G	1B	612722575	1	-0.00642215	0.00309405	0	0
qGD-1B.3	GD	17T	RAC875_c61512_173	A/G	1B	612722575	0.112202	-0.0794927	0.061564	0	0
qTGW-2B	TGW	15D	RAC875_rep_c83950_222	A/G	2B	775053135	0.245471	–	-0.780543	-0.115067	1.15865
qTGW-2B	TGW	15H	RAC875_rep_c83950_222	A/G	2B	775053135	1	–	-0.075476	-0.00271495	0.0677391
qTGW-2B	TGW	15T	RAC875_rep_c83950_222	A/G	2B	775053135	1	–	-0.0408944	0.00507778	0.146702
qTGW-2B	TGW	16D	RAC875_rep_c83950_222	A/G	2B	775053135	0.0281838	1.40442	-0.577279	-0.0903169	1.00239
qTGW-2B	TGW	16H	RAC875_rep_c83950_222	A/G	2B	775053135	0.060256	1.29191	-0.359072	0.0819438	0.349998
qTGW-2B	TGW	16T	RAC875_rep_c83950_222	A/G	2B	775053135	0.00707946	1.64678	-0.604089	-0.0321789	0.859494
qTGW-2B	TGW	17T	RAC875_rep_c83950_222	A/G	2B	775053135	0.0047863	2.23583	-1.18732	-0.405189	0.794215
qGA-2B	GA	15D	RAC875_rep_c83950_222	A/G	2B	775053135	0.158489	–	-0.215521	-0.0370931	0.398829
qGA-2B	GA	15H	RAC875_rep_c83950_222	A/G	2B	775053135	1	–	-0.0206401	-0.00140143	0.0246348
qGA-2B	GA	15T	RAC875_rep_c83950_222	A/G	2B	775053135	0.281838	–	-0.0180314	-0.0420742	0.249281
qGA-2B	GA	16D	RAC875_rep_c83950_222	A/G	2B	775053135	0.0190546	0.554633	-0.144732	-0.0778119	0.0806853
qGA-2B	GA	16H	RAC875_rep_c83950_222	A/G	2B	775053135	0.0275423	0.365206	-0.128374	0.0111725	0.157251
qGA-2B	GA	16T	RAC875_rep_c83950_222	A/G	2B	775053135	0.00363078	0.507897	-0.204035	-0.0914552	0.354304
qGA-2B	GA	17T	RAC875_rep_c83950_222	A/G	2B	775053135	0.00489779	0.496148	-0.288026	-0.108958	0.326516
qGP-2B	GP	15D	RAC875_rep_c83950_222	A/G	2B	775053135	0.0812831	–	-0.100865	-0.0413924	0.273194
qGP-2B	GP	15H	RAC875_rep_c83950_222	A/G	2B	775053135	0.549541	–	-0.048416	-0.00683128	0.0740781
qGP-2B	GP	15T	RAC875_rep_c83950_222	A/G	2B	775053135	0.213796	–	-0.00657654	-0.0341538	0.159808
qGP-2B	GP	16D	RAC875_rep_c83950_222	A/G	2B	775053135	0.0245471	0.273909	-0.0782768	-0.0576004	0.0581525
qGP-2B	GP	16H	RAC875_rep_c83950_222	A/G	2B	775053135	0.0389045	0.14012	-0.0639165	-0.015294	0.129764
qGP-2B	GP	16T	RAC875_rep_c83950_222	A/G	2B	775053135	0.0501187	0.197891	-0.0675017	-0.0599231	0.177652
qGP-2B	GP	17T	RAC875_rep_c83950_222	A/G	2B	775053135	0.00338844	0.248974	-0.127954	-0.0617029	0.198978
qGL-2B	GL	15D	RAC875_rep_c83950_222	A/G	2B	775053135	0.107152	–	-0.0211159	-0.0213941	0.106402
qGL-2B	GL	15H	RAC875_rep_c83950_222	A/G	2B	775053135	0.676083	–	-0.00660557	-0.000713347	0.0140293
qGL-2B	GL	15T	RAC875_rep_c83950_222	A/G	2B	775053135	0.239883	–	0.000675481	-0.0128194	0.0606305
qGL-2B	GL	16D	RAC875_rep_c83950_222	A/G	2B	775053135	0.0933254	0.0774152	-0.0210577	-0.0187787	0.0253353
qGL-2B	GL	16H	RAC875_rep_c83950_222	A/G	2B	775053135	0.0977237	0.0407926	-0.0160427	-0.00881499	0.0489648
qGL-2B	GL	16T	RAC875_rep_c83950_222	A/G	2B	775053135	0.0933254	0.0672255	-0.0134274	-0.0214829	0.0559991
qGL-2B	GL	17T	RAC875_rep_c83950_222	A/G	2B	775053135	0.00676083	0.0814652	-0.035854	-0.0231183	0.0858948
qGD-2B	GD	15D	RAC875_rep_c83950_222	A/G	2B	775053135	0.154882	–	-0.0298364	-0.00479172	0.0550315
qGD-2B	GD	15H	RAC875_rep_c83950_222	A/G	2B	775053135	1	–	-0.00284137	-0.000161283	0.00344132
qGD-2B	GD	15T	RAC875_rep_c83950_222	A/G	2B	775053135	0.269153	–	-0.00328318	-0.00543078	0.0357842
qGD-2B	GD	16D	RAC875_rep_c83950_222	A/G	2B	775053135	0.0151356	0.0774658	-0.0200082	-0.0097628	0.00964071
qGD-2B	GD	16H	RAC875_rep_c83950_222	A/G	2B	775053135	0.0269153	0.050758	-0.0167796	0.00268089	0.0184817
qGD-2B	GD	16T	RAC875_rep_c83950_222	A/G	2B	775053135	0.0398107	0.0522245	-0.0227438	-0.00951032	0.0480106
qGD-2B	GD	17T	RAC875_rep_c83950_222	A/G	2B	775053135	0.00380189	0.0753616	-0.0441131	-0.0148667	0.0455816
qTGW-3A	TGW	15D	wsnp_CAP12_c15_9559	C/T	3A	688673105	0.436516	–	-0.162718	-0.0146414	-0.0950889
qTGW-3A	TGW	15H	wsnp_CAP12_c15_9559	C/T	3A	688673105	0.107152	–	-0.17404	-0.00861518	-0.40459
qTGW-3A	TGW	15T	wsnp_CAP12_c15_9559	C/T	3A	688673105	1	–	-0.119088	0.00458435	-0.131324
qTGW-3A	TGW	16D	wsnp_CAP12_c15_9559	C/T	3A	688673105	0.128825	0.315025	-0.378436	-0.0182779	-0.519317
qTGW-3A	TGW	16H	wsnp_CAP12_c15_9559	C/T	3A	688673105	0.00691831	-0.0801463	-0.41683	0.0594877	-0.786746
qTGW-3A	TGW	16T	wsnp_CAP12_c15_9559	C/T	3A	688673105	0.0190546	0.927305	-0.361411	-0.00581586	-1.07173
qTGW-3A	TGW	17T	wsnp_CAP12_c15_9559	C/T	3A	688673105	0.0144544	0.377184	-0.694506	-0.122563	-0.582794
qGA-3A	GA	15D	wsnp_CAP12_c15_9559	C/T	3A	688673105	0.0537032	–	-0.175346	-0.0188536	-0.0766589
qGA-3A	GA	15H	wsnp_CAP12_c15_9559	C/T	3A	688673105	0.223872	–	-0.0255161	-0.00378954	-0.0835956
qGA-3A	GA	15T	wsnp_CAP12_c15_9559	C/T	3A	688673105	0.194984	–	-0.0492009	-0.0182629	-0.0971496
qGA-3A	GA	16D	wsnp_CAP12_c15_9559	C/T	3A	688673105	0.245471	0.0202181	-0.0426267	-0.00726652	-0.0797281
qGA-3A	GA	16H	wsnp_CAP12_c15_9559	C/T	3A	688673105	0.00501187	-0.0101875	-0.0620621	0.00906692	-0.234697
qGA-3A	GA	16T	wsnp_CAP12_c15_9559	C/T	3A	688673105	0.0154882	0.317999	-0.0901712	-0.0405379	-0.312959
qGA-3A	GA	17T	wsnp_CAP12_c15_9559	C/T	3A	688673105	0.0138038	0.129362	-0.144603	-0.0331818	-0.196367
qGD-3A	GD	15D	wsnp_CAP12_c15_9559	C/T	3A	688673105	0.0562341	–	-0.0237082	-0.00240201	-0.0105232
qGD-3A	GD	15H	wsnp_CAP12_c15_9559	C/T	3A	688673105	0.199526	–	-0.0038322	-0.000461575	-0.0124341
qGD-3A	GD	15T	wsnp_CAP12_c15_9559	C/T	3A	688673105	0.199526	–	-0.00763931	-0.00233494	-0.012952
qGD-3A	GD	16D	wsnp_CAP12_c15_9559	C/T	3A	688673105	0.245471	0.00234691	-0.00555311	-0.000837197	-0.010476
qGD-3A	GD	16H	wsnp_CAP12_c15_9559	C/T	3A	688673105	0.00562341	-0.0018379	-0.00875632	0.00174873	-0.0309459
qGD-3A	GD	16T	wsnp_CAP12_c15_9559	C/T	3A	688673105	0.0190546	0.0667352	-0.0206188	-0.00779352	-0.0467753
qGD-3A	GD	17T	wsnp_CAP12_c15_9559	C/T	3A	688673105	0.0123027	0.0186221	-0.0226124	-0.0044634	-0.0276689
qTGW-3B	TGW	15D	BobWhite_c260_197	C/T	3B	27068311	1	–	-0.0281667	-0.00610725	0.0296326
qTGW-3B	TGW	15H	BobWhite_c260_197	C/T	3B	27068311	1	–	-0.0441843	-0.00260026	0.0363199
qTGW-3B	TGW	15T	BobWhite_c260_197	C/T	3B	27068311	1	–	-0.0635032	0.00516533	0.115962
qTGW-3B	TGW	16D	BobWhite_c260_197	C/T	3B	27068311	0.017378	2.71742	-0.714082	-0.0514607	0.536231
qTGW-3B	TGW	16H	BobWhite_c260_197	C/T	3B	27068311	0.275423	0.668187	0.111042	0.0687318	0.173027
qTGW-3B	TGW	16T	BobWhite_c260_197	C/T	3B	27068311	0.0190546	2.38412	-1.19095	0.0728348	0.9515
qTGW-3B	TGW	17T	BobWhite_c260_197	C/T	3B	27068311	0.000870964	3.30825	-1.45844	-0.457177	1.69729
qGW-3B	GW	15D	BobWhite_c260_197	C/T	3B	27068311	1	–	-0.000605882	0.000210745	0.000636642
qGW-3B	GW	15H	BobWhite_c260_197	C/T	3B	27068311	1	–	-0.00341856	0.000682174	0.00127925
qGW-3B	GW	15T	BobWhite_c260_197	C/T	3B	27068311	1	–	-0.00053696	2.13e-05	0.00314783
qGW-3B	GW	16D	BobWhite_c260_197	C/T	3B	27068311	0.0042658	0.0869289	-0.0140635	0.00874564	0.00939934
qGW-3B	GW	16H	BobWhite_c260_197	C/T	3B	27068311	0.0549541	0.0481482	-0.0088771	0.0198815	0.00895994
qGW-3B	GW	16T	BobWhite_c260_197	C/T	3B	27068311	0.18197	0.0352922	-0.0266382	0.00976833	0.0187413
qGW-3B	GW	17T	BobWhite_c260_197	C/T	3B	27068311	0.00102329	0.0968795	-0.050304	0.00689397	0.0488379
qGD-3B	GD	15D	BobWhite_c260_197	C/T	3B	27068311	1	–	-0.000745884	-0.000169328	0.000496752
qGD-3B	GD	15H	BobWhite_c260_197	C/T	3B	27068311	0.776247	–	-0.00328517	-0.000189217	0.000603433
qGD-3B	GD	15T	BobWhite_c260_197	C/T	3B	27068311	1	–	-0.00024432	-0.000651489	0.00205878
qGD-3B	GD	16D	BobWhite_c260_197	C/T	3B	27068311	0.00831764	0.106273	-0.0146198	-0.0125515	0.00598167
qGD-3B	GD	16H	BobWhite_c260_197	C/T	3B	27068311	0.263027	0.0278289	-0.000765595	0.00209223	0.00417061
qGD-3B	GD	16T	BobWhite_c260_197	C/T	3B	27068311	0.363078	0.0323543	-0.0189177	-0.00523954	0.0190466
qGD-3B	GD	17T	BobWhite_c260_197	C/T	3B	27068311	0.00301995	0.111937	-0.0514472	-0.0150747	0.0598656
qTGW-6A	TGW	15D	BS00092676_51	A/G	6A	90033816	0.0724436	–	0.0980747	-0.0349839	-0.629661
qTGW-6A	TGW	15H	BS00092676_51	A/G	6A	90033816	0.0489779	–	0.35918	-0.0111537	-0.895934
qTGW-6A	TGW	15T	BS00092676_51	A/G	6A	90033816	0.060256	–	-0.0789252	0.0307195	-0.787455
qTGW-6A	TGW	16D	BS00092676_51	A/G	6A	90033816	0.0501187	-0.511196	0.606383	-0.0172775	-0.785067
qTGW-6A	TGW	16H	BS00092676_51	A/G	6A	90033816	0.0194984	-0.549275	-0.0335844	0.0548174	-0.509258
qTGW-6A	TGW	16T	BS00092676_51	A/G	6A	90033816	0.104713	-0.0875619	0.0681607	0.00140535	-0.52917
qTGW-6A	TGW	17T	BS00092676_51	A/G	6A	90033816	0.00660693	-0.788831	0.812633	-0.1254	-0.801973
qGW-6A.2	GW	15D	BS00092676_51	A/G	6A	90033816	0.0060256	–	0.0100083	0.00294008	-0.0380216
qGW-6A.2	GW	15H	BS00092676_51	A/G	6A	90033816	0.0144544	–	0.0156779	0.0040152	-0.0377745
qGW-6A.2	GW	15T	BS00092676_51	A/G	6A	90033816	0.346737	–	-0.00346725	5.74e-05	-0.00663537
qGW-6A.2	GW	16D	BS00092676_51	A/G	6A	90033816	0.0194984	-0.0311654	0.0175049	0.00199832	-0.0135898
qGW-6A.2	GW	16H	BS00092676_51	A/G	6A	90033816	0.000457088	-0.0266927	-0.00553082	0.0104651	-0.0239264
qGW-6A.2	GW	16T	BS00092676_51	A/G	6A	90033816	0.524807	0.00155041	-0.0026751	0.00190255	-0.0116685
qGW-6A.2	GW	17T	BS00092676_51	A/G	6A	90033816	0.00239883	-0.032058	0.0188888	0.000911123	-0.0190059
qTGW-6B	TGW	15D	Tdurum_contig42296_5239	C/T	6B	147580418	0.074131	–	0.0949348	0	-0.642829
qTGW-6B	TGW	15H	Tdurum_contig42296_5239	C/T	6B	147580418	0.1	–	0.29117	0	-0.726965
qTGW-6B	TGW	15T	Tdurum_contig42296_5239	C/T	6B	147580418	0.0870964	–	-0.0851608	0	-0.668535
qTGW-6B	TGW	16D	Tdurum_contig42296_5239	C/T	6B	147580418	0.0549541	-0.516448	0.605671	0	-0.765992
qTGW-6B	TGW	16H	Tdurum_contig42296_5239	C/T	6B	147580418	0.0177828	-0.547443	-0.0138531	0	-0.502774
qTGW-6B	TGW	16T	Tdurum_contig42296_5239	C/T	6B	147580418	0.0645654	-0.0868894	0.106218	0	-0.650381
qTGW-6B	TGW	17T	Tdurum_contig42296_5239	C/T	6B	147580418	0.0123027	-0.801476	0.752671	0	-0.735987
qGW-6B	GW	15D	Tdurum_contig42296_5239	C/T	6B	147580418	0.00524807	–	0.0113692	0	-0.0378601
qGW-6B	GW	15H	Tdurum_contig42296_5239	C/T	6B	147580418	0.017378	–	0.0169769	0	-0.0356369
qGW-6B	GW	15T	Tdurum_contig42296_5239	C/T	6B	147580418	0.371535	–	-0.00345028	0	-0.0062563
qGW-6B	GW	16D	Tdurum_contig42296_5239	C/T	6B	147580418	0.0144544	-0.0318642	0.0193999	0	-0.0145682
qGW-6B	GW	16H	Tdurum_contig42296_5239	C/T	6B	147580418	0.000288403	-0.0247609	-0.00285206	0	-0.0220369
qGW-6B	GW	16T	Tdurum_contig42296_5239	C/T	6B	147580418	0.213796	0.00208058	-0.00217798	0	-0.0128317
qGW-6B	GW	17T	Tdurum_contig42296_5239	C/T	6B	147580418	0.00263027	-0.0324258	0.0196848	0	-0.0182143
qTGW-7A	TGW	15D	BobWhite_c33300_159	A/G	7A	17293386	1	–	-0.0282741	-0.0146516	0.0551693
qTGW-7A	TGW	15H	BobWhite_c33300_159	A/G	7A	17293386	1	–	0.008436	-0.131317	0.0721077
qTGW-7A	TGW	15T	BobWhite_c33300_159	A/G	7A	17293386	1	–	-0.204567	0.0705806	0.148394
qTGW-7A	TGW	16D	BobWhite_c33300_159	A/G	7A	17293386	0.1	2.91354	-2.04687	-1.00492	0.984167
qTGW-7A	TGW	16H	BobWhite_c33300_159	A/G	7A	17293386	0.47863	1.35879	-0.986873	-0.699021	0.437854
qTGW-7A	TGW	16T	BobWhite_c33300_159	A/G	7A	17293386	0.0114815	2.54008	-1.90091	-1.79912	2.048
qTGW-7A	TGW	17T	BobWhite_c33300_159	A/G	7A	17293386	0.018197	2.57049	-1.64455	-1.50841	1.747
qGA-7A	GA	15D	BobWhite_c33300_159	A/G	7A	17293386	1	–	-0.00504246	0.0130651	0.0118869
qGA-7A	GA	15H	BobWhite_c33300_159	A/G	7A	17293386	1	–	0.00546626	-0.0117633	0.013315
qGA-7A	GA	15T	BobWhite_c33300_159	A/G	7A	17293386	1	–	-0.0185722	-0.0296159	0.0284276
qGA-7A	GA	16D	BobWhite_c33300_159	A/G	7A	17293386	0.0295121	0.891985	-0.469219	-0.41895	0.287037
qGA-7A	GA	16H	BobWhite_c33300_159	A/G	7A	17293386	1	0.04637	-0.0209783	-0.0209008	0.0125868
qGA-7A	GA	16T	BobWhite_c33300_159	A/G	7A	17293386	0.0398107	0.615598	-0.41195	-0.432314	0.500157
qGA-7A	GA	17T	BobWhite_c33300_159	A/G	7A	17293386	0.1	0.499739	-0.309992	-0.302276	0.382879
qGD-7A	GD	15D	BobWhite_c33300_159	A/G	7A	17293386	1	–	-0.000763785	0.00173641	0.00171482
qGD-7A	GD	15H	BobWhite_c33300_159	A/G	7A	17293386	1	–	0.000669884	-0.00195918	0.00186561
qGD-7A	GD	15T	BobWhite_c33300_159	A/G	7A	17293386	1	–	-0.00299049	-0.00439919	0.0042356
qGD-7A	GD	16D	BobWhite_c33300_159	A/G	7A	17293386	0.0186209	0.12762	-0.0674951	-0.0584316	0.037856
qGD-7A	GD	16H	BobWhite_c33300_159	A/G	7A	17293386	1	0.00639534	-0.00295615	-0.00288462	0.00154977
qGD-7A	GD	16T	BobWhite_c33300_159	A/G	7A	17293386	0.57544	0.0449906	-0.0305127	-0.035363	0.0383346
qGD-7A	GD	17T	BobWhite_c33300_159	A/G	7A	17293386	0.0588844	0.0806179	-0.0506532	-0.0482816	0.0586054
qTGW-7B.1	TGW	15D	Ex_c101666_634	A/C	7B	24060563	0.047863	–	0.129402	0	0.817076
qTGW-7B.1	TGW	15H	Ex_c101666_634	A/C	7B	24060563	0.0588844	–	-0.974741	0	2.20856
qTGW-7B.1	TGW	15T	Ex_c101666_634	A/C	7B	24060563	0.0158489	–	0.61243	0	0.743992
qTGW-7B.1	TGW	16D	Ex_c101666_634	A/C	7B	24060563	0.00691831	0.817218	0.170105	0	0.60751
qTGW-7B.1	TGW	16H	Ex_c101666_634	A/C	7B	24060563	0.017378	0.391578	0.499144	0	0.267784
qTGW-7B.1	TGW	16T	Ex_c101666_634	A/C	7B	24060563	0.169824	0.658127	-0.319034	0	0.522919
qTGW-7B.1	TGW	17T	Ex_c101666_634	A/C	7B	24060563	0.0316228	1.10349	-0.38001	0	0.51444
qGA-7B.1	GA	15D	Ex_c101666_634	A/C	7B	24060563	0.0954993	–	-0.054312	0	0.337216
qGA-7B.1	GA	15H	Ex_c101666_634	A/C	7B	24060563	0.0891251	–	-0.124177	0	0.448046
qGA-7B.1	GA	15T	Ex_c101666_634	A/C	7B	24060563	0.011749	–	0.0171284	0	0.426203
qGA-7B.1	GA	16D	Ex_c101666_634	A/C	7B	24060563	0.00588844	0.278016	0.0426971	0	0.0805314
qGA-7B.1	GA	16H	Ex_c101666_634	A/C	7B	24060563	0.00912011	0.105038	0.0852121	0	0.162456
qGA-7B.1	GA	16T	Ex_c101666_634	A/C	7B	24060563	0.204174	0.122684	-0.0257179	0	0.0930253
qGA-7B.1	GA	17T	Ex_c101666_634	A/C	7B	24060563	0.0131826	0.272081	-0.103568	0	0.21974
qGP-7B.1	GP	15D	Ex_c101666_634	A/C	7B	24060563	0.141254	–	-0.0574421	0	0.214925
qGP-7B.1	GP	15H	Ex_c101666_634	A/C	7B	24060563	0.0234423	–	-0.0498466	0	0.269866
qGP-7B.1	GP	15T	Ex_c101666_634	A/C	7B	24060563	0.0204174	–	-0.0198786	0	0.247965
qGP-7B.1	GP	16D	Ex_c101666_634	A/C	7B	24060563	0.020893	0.106266	0.0182062	0	0.0460223
qGP-7B.1	GP	16H	Ex_c101666_634	A/C	7B	24060563	0.020893	0.0178795	0.0392141	0	0.0988457
qGP-7B.1	GP	16T	Ex_c101666_634	A/C	7B	24060563	0.47863	0.0221304	0.00515217	0	0.0269133
qGP-7B.1	GP	17T	Ex_c101666_634	A/C	7B	24060563	0.0141254	0.127621	-0.042523	0	0.123814
qGD-7B.1	GD	15D	Ex_c101666_634	A/C	7B	24060563	0.0954993	–	-0.00728772	0	0.0460873
qGD-7B.1	GD	15H	Ex_c101666_634	A/C	7B	24060563	0.0851138	–	-0.0176536	0	0.0627082
qGD-7B.1	GD	15T	Ex_c101666_634	A/C	7B	24060563	0.00758578	–	0.0012781	0	0.0642793
qGD-7B.1	GD	16D	Ex_c101666_634	A/C	7B	24060563	0.0047863	0.0396913	0.00552252	0	0.00957125
qGD-7B.1	GD	16H	Ex_c101666_634	A/C	7B	24060563	0.00724436	0.0151477	0.0128141	0	0.0205272
qGD-7B.1	GD	16T	Ex_c101666_634	A/C	7B	24060563	0.501187	0.00751723	-0.000439851	0	0.00825849
qGD-7B.1	GD	17T	Ex_c101666_634	A/C	7B	24060563	0.0102329	0.0420239	-0.0148104	0	0.0297452
qTGW-7B.2	TGW	15D	wsnp_Ku_c8497_14429303	A/G	7B	64983493	0.269153	–	0.240117	0	0.12837
qTGW-7B.2	TGW	15H	wsnp_Ku_c8497_14429303	A/G	7B	64983493	0.218776	–	-1.19623	0	1.90561
qTGW-7B.2	TGW	15T	wsnp_Ku_c8497_14429303	A/G	7B	64983493	0.323594	–	0.202883	0	0.279316
qTGW-7B.2	TGW	16D	wsnp_Ku_c8497_14429303	A/G	7B	64983493	0.00524807	2.49686	-0.36587	0	-0.079297
qTGW-7B.2	TGW	16H	wsnp_Ku_c8497_14429303	A/G	7B	64983493	0.0616595	0.662646	0.273609	0	0.161745
qTGW-7B.2	TGW	16T	wsnp_Ku_c8497_14429303	A/G	7B	64983493	0.0120226	2.2927	-1.41211	0	1.05326
qTGW-7B.2	TGW	17T	wsnp_Ku_c8497_14429303	A/G	7B	64983493	0.00691831	2.29894	-1.04637	0	0.682269
qGW-7B	GW	15D	wsnp_Ku_c8497_14429303	A/G	7B	64983493	1	–	0.00190029	0	0.000615399
qGW-7B	GW	15H	wsnp_Ku_c8497_14429303	A/G	7B	64983493	0.512861	–	-0.00762723	0	0.00412706
qGW-7B	GW	15T	wsnp_Ku_c8497_14429303	A/G	7B	64983493	1	–	-0.00184925	0	0.005278
qGW-7B	GW	16D	wsnp_Ku_c8497_14429303	A/G	7B	64983493	0.000660693	0.0794899	-0.00474567	0	-0.00629464
qGW-7B	GW	16H	wsnp_Ku_c8497_14429303	A/G	7B	64983493	0.0524807	0.0313365	0.00334505	0	0.00201433
qGW-7B	GW	16T	wsnp_Ku_c8497_14429303	A/G	7B	64983493	0.371535	0.0195087	-0.0098178	0	0.00983421
qGW-7B	GW	17T	wsnp_Ku_c8497_14429303	A/G	7B	64983493	0.0109648	0.0632699	-0.0220313	0	0.0126203
qTGW-7B.3	TGW	15D	wsnp_BQ160404B_Ta_2_2	C/T	7B	628415343	0.0549541	–	-0.211862	-0.0603719	-0.594649
qTGW-7B.3	TGW	15H	wsnp_BQ160404B_Ta_2_2	C/T	7B	628415343	0.147911	–	-0.15715	-0.00682188	-0.438939
qTGW-7B.3	TGW	15T	wsnp_BQ160404B_Ta_2_2	C/T	7B	628415343	0.218776	–	-0.247611	0.0146842	-0.401746
qTGW-7B.3	TGW	16D	wsnp_BQ160404B_Ta_2_2	C/T	7B	628415343	0.0724436	-0.47732	-0.159282	-0.0149666	-0.222739
qTGW-7B.3	TGW	16H	wsnp_BQ160404B_Ta_2_2	C/T	7B	628415343	0.0851138	-0.289305	-0.122857	0.0404597	-0.465864
qTGW-7B.3	TGW	16T	wsnp_BQ160404B_Ta_2_2	C/T	7B	628415343	0.0436516	-0.38107	-0.260704	0.00645712	-0.289142
qTGW-7B.3	TGW	17T	wsnp_BQ160404B_Ta_2_2	C/T	7B	628415343	0.0630957	-0.451493	-0.163272	-0.070384	-0.114345
qGA-7B.2	GA	15D	wsnp_BQ160404B_Ta_2_2	C/T	7B	628415343	0.104713	–	-0.0396025	-0.0128656	-0.149809
qGA-7B.2	GA	15H	wsnp_BQ160404B_Ta_2_2	C/T	7B	628415343	0.0363078	–	-0.0853539	-0.00891387	-0.194483
qGA-7B.2	GA	15T	wsnp_BQ160404B_Ta_2_2	C/T	7B	628415343	0.000389045	–	-0.0290381	-0.0780806	-0.460639
qGA-7B.2	GA	16D	wsnp_BQ160404B_Ta_2_2	C/T	7B	628415343	0.0363078	-0.198472	0.00757369	-0.0199	-0.0441315
qGA-7B.2	GA	16H	wsnp_BQ160404B_Ta_2_2	C/T	7B	628415343	0.0501187	-0.050386	0.00166541	0.00884654	-0.197707
qGA-7B.2	GA	16T	wsnp_BQ160404B_Ta_2_2	C/T	7B	628415343	0.0870964	-0.0858962	-0.0553483	-0.0163964	-0.0551775
qGA-7B.2	GA	17T	wsnp_BQ160404B_Ta_2_2	C/T	7B	628415343	0.147911	-0.0520649	-0.0194638	-0.0135673	-0.0724797
qGP-7B.3	GP	15D	wsnp_BQ160404B_Ta_2_2	C/T	7B	628415343	0.030903	–	-0.0350968	-0.0194966	-0.115904
qGP-7B.3	GP	15H	wsnp_BQ160404B_Ta_2_2	C/T	7B	628415343	0.0229087	–	-0.0407171	-0.0122659	-0.122125
qGP-7B.3	GP	15T	wsnp_BQ160404B_Ta_2_2	C/T	7B	628415343	0.000831764	–	-0.00696029	-0.0518605	-0.231389
qGP-7B.3	GP	16D	wsnp_BQ160404B_Ta_2_2	C/T	7B	628415343	0.0229087	-0.110871	0.018424	-0.0187336	-0.0366307
qGP-7B.3	GP	16H	wsnp_BQ160404B_Ta_2_2	C/T	7B	628415343	0.0630957	-0.0143777	0.0128054	-0.003906	-0.109018
qGP-7B.3	GP	16T	wsnp_BQ160404B_Ta_2_2	C/T	7B	628415343	0.162181	-0.0377242	-0.0134939	-0.0125612	-0.0423457
qGP-7B.3	GP	17T	wsnp_BQ160404B_Ta_2_2	C/T	7B	628415343	0.151356	-0.0277162	-0.00193916	-0.00740318	-0.0503704
qGD-7B.2	GD	15D	wsnp_BQ160404B_Ta_2_2	C/T	7B	628415343	0.123027	–	-0.00545677	-0.00153941	-0.0191346
qGD-7B.2	GD	15H	wsnp_BQ160404B_Ta_2_2	C/T	7B	628415343	0.0457088	–	-0.0119512	-0.000850675	-0.0248113
qGD-7B.2	GD	15T	wsnp_BQ160404B_Ta_2_2	C/T	7B	628415343	0.00128825	–	-0.00888874	-0.00857613	-0.054453
qGD-7B.2	GD	16D	wsnp_BQ160404B_Ta_2_2	C/T	7B	628415343	0.0416869	-0.02609	0.000588253	-0.00221326	-0.00501489
qGD-7B.2	GD	16H	wsnp_BQ160404B_Ta_2_2	C/T	7B	628415343	0.0588844	-0.00737092	-0.000440715	0.00151775	-0.0245568
qGD-7B.2	GD	16T	wsnp_BQ160404B_Ta_2_2	C/T	7B	628415343	0.190546	-0.00926938	-0.00739412	-0.00198549	-0.00552547
qGD-7B.2	GD	17T	wsnp_BQ160404B_Ta_2_2	C/T	7B	628415343	0.144544	-0.00779406	-0.00357112	-0.00178064	-0.00972274
qGR-2D	GR	15D	wsnp_CAP12_c812_428290	A/G	2D	32792819	0.00758578	–	0.00410196	0.00124552	0.000821047
qGR-2D	GR	15H	wsnp_CAP12_c812_428290	A/G	2D	32792819	1	–	-0.000234903	7.59e-05	-2.14e-05
qGR-2D	GR	15T	wsnp_CAP12_c812_428290	A/G	2D	32792819	0.0933254	–	0.00259399	0.000416216	0.000126573
qGR-2D	GR	16D	wsnp_CAP12_c812_428290	A/G	2D	32792819	0.00776247	0.000915122	0.00434054	0.00120865	-0.00131372
qGR-2D	GR	16H	wsnp_CAP12_c812_428290	A/G	2D	32792819	0.000630957	-0.0016685	0.00733288	0.00235116	-0.00177601
qGR-2D	GR	16T	wsnp_CAP12_c812_428290	A/G	2D	32792819	0.301995	-0.000719696	0.00184974	0.000734662	-0.000502703
qGR-2D	GR	17T	wsnp_CAP12_c812_428290	A/G	2D	32792819	0.0758578	2.08537e-05	0.00278913	0.000258914	-0.000852503
qGS-2D	GS	15D	wsnp_CAP12_c812_428290	A/G	2D	32792819	0.0042658	–	-0.0191716	-0.00598829	-0.000388333
qGS-2D	GS	15H	wsnp_CAP12_c812_428290	A/G	2D	32792819	1	–	0.00121308	-0.000295043	0.000260924
qGS-2D	GS	15T	wsnp_CAP12_c812_428290	A/G	2D	32792819	0.0457088	–	-0.0151586	-0.00272997	0.00205326
qGS-2D	GS	16D	wsnp_CAP12_c812_428290	A/G	2D	32792819	0.00933254	-0.00391591	-0.017083	-0.00455787	0.00580217
qGS-2D	GS	16H	wsnp_CAP12_c812_428290	A/G	2D	32792819	0.000467735	0.0058502	-0.0299093	-0.00992943	0.00815981
qGS-2D	GS	16T	wsnp_CAP12_c812_428290	A/G	2D	32792819	0.125893	-2.71316e-05	-0.0137059	-0.00303248	0.00594775
qGS-2D	GS	17T	wsnp_CAP12_c812_428290	A/G	2D	32792819	0.0660693	-0.00080041	-0.0118482	-0.00121398	0.00230465
qGR-4B	GR	15D	BS00022431_51	A/G	4B	24554784	0.128825	–	-0.00388713	0.000473886	0.00447537
qGR-4B	GR	15H	BS00022431_51	A/G	4B	24554784	0.199526	–	-0.00294677	0.00379406	0.00216629
qGR-4B	GR	15T	BS00022431_51	A/G	4B	24554784	1	–	-0.00115311	0.000610493	0.000685675
qGR-4B	GR	16D	BS00022431_51	A/G	4B	24554784	0.0112202	0.00297633	-0.0063777	0.00312633	0.00474038
qGR-4B	GR	16H	BS00022431_51	A/G	4B	24554784	0.0194984	0.00187971	-0.00558136	0.00162379	0.00574302
qGR-4B	GR	16T	BS00022431_51	A/G	4B	24554784	0.354813	-0.0016566	-4.19305e-05	0.0012824	0.00176207
qGR-4B	GR	17T	BS00022431_51	A/G	4B	24554784	0.00912011	0.00234287	-0.00474094	0.0025114	0.00389152
qGS-4B	GS	15D	BS00022431_51	A/G	4B	24554784	0.112202	–	0.0152344	-0.0020023	-0.0187115
qGS-4B	GS	15H	BS00022431_51	A/G	4B	24554784	0.213796	–	0.010259	-0.0137576	-0.0081014
qGS-4B	GS	15T	BS00022431_51	A/G	4B	24554784	0.323594	–	0.0169028	-0.0113911	-0.00863886
qGS-4B	GS	16D	BS00022431_51	A/G	4B	24554784	0.00660693	-0.0132879	0.0271483	-0.0134055	-0.0196605
qGS-4B	GS	16H	BS00022431_51	A/G	4B	24554784	0.0151356	-0.00772398	0.0225199	-0.00734167	-0.0232368
qGS-4B	GS	16T	BS00022431_51	A/G	4B	24554784	0.000489779	-0.0370075	0.01951	-0.0136544	-0.000410641
qGS-4B	GS	17T	BS00022431_51	A/G	4B	24554784	0.00891251	-0.0103764	0.0205319	-0.0119198	-0.0171695
qGS-5A.1	GS	15D	BS00000929_51	C/T	5A	598520008	0.00912011	–	0.0149865	0	0.00299884
qGS-5A.1	GS	15H	BS00000929_51	C/T	5A	598520008	0.147911	–	0.00202455	0	0.00667878
qGS-5A.1	GS	15T	BS00000929_51	C/T	5A	598520008	0.0234423	–	0.0105855	0	0.00640743
qGS-5A.1	GS	16D	BS00000929_51	C/T	5A	598520008	0.0776247	0.00164195	0.00496992	0	0.0037182
qGS-5A.1	GS	16H	BS00000929_51	C/T	5A	598520008	0.00275423	-7.3896e-05	0.0116485	0	0.00849898
qGS-5A.1	GS	16T	BS00000929_51	C/T	5A	598520008	0.0331131	0.0133989	0.00402563	0	-0.000796819
qGS-5A.1	GS	17T	BS00000929_51	C/T	5A	598520008	0.00275423	0.00283522	0.0108112	0	0.00484147
qGW-5A	GW	15D	BS00000929_51	C/T	5A	598520008	0.000794328	–	-0.0382732	0	0.011653
qGW-5A	GW	15H	BS00000929_51	C/T	5A	598520008	0.0301995	–	-0.0170218	0	-0.00356705
qGW-5A	GW	15T	BS00000929_51	C/T	5A	598520008	0.0758578	–	-0.0208363	0	0.00176391
qGW-5A	GW	16D	BS00000929_51	C/T	5A	598520008	0.0707946	-0.00598201	-0.00408065	0	-0.00586799
qGW-5A	GW	16H	BS00000929_51	C/T	5A	598520008	0.0151356	-0.00458366	-0.0148755	0	-0.00425189
qGW-5A	GW	16T	BS00000929_51	C/T	5A	598520008	0.0331131	0.0133989	0.00402563	0	-0.000796819
qGW-5A	GW	17T	BS00000929_51	C/T	5A	598520008	0.00199526	-0.00689867	-0.0187837	0	-0.0021848
qGR-5A	GR	15D	Kukri_rep_c95692_396	C/T	5A	640941627	1	–	1.25e-05	4.98e-05	0.000291335
qGR-5A	GR	15H	Kukri_rep_c95692_396	C/T	5A	640941627	0.588844	–	-8.66e-05	6.1e-05	0.000746007
qGR-5A	GR	15T	Kukri_rep_c95692_396	C/T	5A	640941627	1	–	-0.000119361	6.59e-05	0.000529005
qGR-5A	GR	16D	Kukri_rep_c95692_396	C/T	5A	640941627	0.00933254	0.00528431	-0.00174574	0.0007799	0.00110278
qGR-5A	GR	16H	Kukri_rep_c95692_396	C/T	5A	640941627	0.00954993	0.00325082	-0.00201456	0.000960205	0.00351082
qGR-5A	GR	16T	Kukri_rep_c95692_396	C/T	5A	640941627	1	-0.000422796	-0.000581407	0.000519273	0.00157558
qGR-5A	GR	17T	Kukri_rep_c95692_396	C/T	5A	640941627	0.00301995	0.00551079	-0.00263322	0.000196296	0.00159454
qGS-5A.2	GS	15D	Kukri_rep_c95692_396	C/T	5A	640941627	1	–	-3.79e-05	-0.000233663	-0.00119488
qGS-5A.2	GS	15H	Kukri_rep_c95692_396	C/T	5A	640941627	0.588844	–	0.000365538	-0.000240128	-0.00303507
qGS-5A.2	GS	15T	Kukri_rep_c95692_396	C/T	5A	640941627	1	–	0.000678665	-0.000319543	-0.00194309
qGS-5A.2	GS	16D	Kukri_rep_c95692_396	C/T	5A	640941627	0.0107152	-0.020177	0.006663	-0.00293533	-0.00469945
qGS-5A.2	GS	16H	Kukri_rep_c95692_396	C/T	5A	640941627	0.00812831	-0.0129122	0.00865672	-0.00413418	-0.0147417
qGS-5A.2	GS	16T	Kukri_rep_c95692_396	C/T	5A	640941627	6.45654e-06	-0.0573375	0.0226497	-0.00785984	0.00464383
qGS-5A.2	GS	17T	Kukri_rep_c95692_396	C/T	5A	640941627	0.00398107	-0.0218119	0.0113356	-0.000894355	-0.00984867
qGR-5B	GR	15D	Tdurum_contig47627_442	A/C	5B	644888718	1	–	6.14e-05	-0.00012328	0.000680353
qGR-5B	GR	15H	Tdurum_contig47627_442	A/C	5B	644888718	1	–	-1.32e-05	-0.000476302	0.000960019
qGR-5B	GR	15T	Tdurum_contig47627_442	A/C	5B	644888718	0.416869	–	0.000566629	9.43e-06	0.000727681
qGR-5B	GR	16D	Tdurum_contig47627_442	A/C	5B	644888718	0.00776247	0.00606038	-0.000997978	-0.0024893	0.00235752
qGR-5B	GR	16H	Tdurum_contig47627_442	A/C	5B	644888718	0.01	0.00445874	-0.00197041	-0.00314278	0.0054922
qGR-5B	GR	16T	Tdurum_contig47627_442	A/C	5B	644888718	0.0933254	-0.000614355	5.6711e-05	0.00196959	0.0012526
qGR-5B	GR	17T	Tdurum_contig47627_442	A/C	5B	644888718	0.00074131	0.00591658	-0.000779891	-0.00228779	0.00245575
qGS-5B	GS	15D	Tdurum_contig47627_442	A/C	5B	644888718	1	–	-0.000585345	0.00073732	-0.00278234
qGS-5B	GS	15H	Tdurum_contig47627_442	A/C	5B	644888718	1	–	-9.1e-05	0.00183178	-0.00398805
qGS-5B	GS	15T	Tdurum_contig47627_442	A/C	5B	644888718	1	–	-0.00169334	0.000116078	-0.00323001
qGS-5B	GS	16D	Tdurum_contig47627_442	A/C	5B	644888718	0.00588844	-0.0230388	0.00192988	0.00977859	-0.00936017
qGS-5B	GS	16H	Tdurum_contig47627_442	A/C	5B	644888718	0.00707946	-0.0173348	0.00755939	0.0117558	-0.0223737
qGS-5B	GS	16T	Tdurum_contig47627_442	A/C	5B	644888718	1.25893e-06	-0.0609606	0.016118	0.00587111	0.00118897
qGS-5B	GS	17T	Tdurum_contig47627_442	A/C	5B	644888718	0.000660693	-0.0246319	0.00103354	0.0136747	-0.0147087
qGR-5D	GR	15D	BobWhite_c1562_369	C/T	5D	513526322	1	–	3.21e-05	4.97e-05	0.000293146
qGR-5D	GR	15H	BobWhite_c1562_369	C/T	5D	513526322	0.588844	–	0.000247951	5.99e-05	0.000714263
qGR-5D	GR	15T	BobWhite_c1562_369	C/T	5D	513526322	1	–	0.000431113	6.47e-05	0.000474092
qGR-5D	GR	16D	BobWhite_c1562_369	C/T	5D	513526322	0.00524807	0.00501621	-0.000893988	0.000646464	0.00101842
qGR-5D	GR	16H	BobWhite_c1562_369	C/T	5D	513526322	0.00870964	0.00322762	-0.00171227	0.00078473	0.00337732
qGR-5D	GR	16T	BobWhite_c1562_369	C/T	5D	513526322	0.223872	-0.00051438	0.000824109	0.000505572	0.00136015
qGR-5D	GR	17T	BobWhite_c1562_369	C/T	5D	513526322	0.000870964	0.00491404	-0.000547559	0.000151579	0.00111316
qGS-5D	GS	15D	BobWhite_c1562_369	C/T	5D	513526322	1	–	-0.000355091	-0.000232691	-0.00118578
qGS-5D	GS	15H	BobWhite_c1562_369	C/T	5D	513526322	0.524807	–	-0.00112303	-0.000235279	-0.00288979
qGS-5D	GS	15T	BobWhite_c1562_369	C/T	5D	513526322	1	–	-0.00101197	-0.000315895	-0.00177395
qGS-5D	GS	16D	BobWhite_c1562_369	C/T	5D	513526322	0.00446684	-0.0189821	0.00187188	-0.00247298	-0.00399835
qGS-5D	GS	16H	BobWhite_c1562_369	C/T	5D	513526322	0.00676083	-0.0126007	0.00647917	-0.00336701	-0.0139625
qGS-5D	GS	16T	BobWhite_c1562_369	C/T	5D	513526322	1.94984e-06	-0.0544134	0.0124459	-0.00688647	0.00654746
qGS-5D	GS	17T	BobWhite_c1562_369	C/T	5D	513526322	0.000645654	-0.0195241	0.000574186	-0.000688905	-0.00723326
qGS-7A.1	GS	15D	wsnp_Ku_c6065_10682577	C/T	7A	109772753	0.0524807	–	0.0250495	-0.00264858	-0.0283241
qGS-7A.1	GS	15H	wsnp_Ku_c6065_10682577	C/T	7A	109772753	0.00131826	–	-0.00148639	0.010893	-0.0320806
qGS-7A.1	GS	15T	wsnp_Ku_c6065_10682577	C/T	7A	109772753	0.00194984	–	0.0376792	0.00354111	-0.0500256
qGS-7A.1	GS	16D	wsnp_Ku_c6065_10682577	C/T	7A	109772753	0.00794328	-0.0079473	0.0308115	0.0016501	-0.0331648
qGS-7A.1	GS	16H	wsnp_Ku_c6065_10682577	C/T	7A	109772753	0.00109648	-0.00488779	0.029496	0.00610353	-0.0458757
qGS-7A.1	GS	16T	wsnp_Ku_c6065_10682577	C/T	7A	109772753	1	1.98473e-05	0.00575497	-0.000782032	-0.00721427
qGS-7A.1	GS	17T	wsnp_Ku_c6065_10682577	C/T	7A	109772753	0.00645654	-0.00183427	0.0145078	0.00247912	-0.0301449
qGR-7A.1	GR	15D	wsnp_Ku_c6065_10682577	C/T	7A	109772753	0.0398107	–	-0.00632456	0.00117105	0.00714075
qGR-7A.1	GR	15H	wsnp_Ku_c6065_10682577	C/T	7A	109772753	0.0011749	–	-2.23e-05	-0.00206293	0.00791026
qGR-7A.1	GR	15T	wsnp_Ku_c6065_10682577	C/T	7A	109772753	0.00457088	–	-0.00877648	0.000252517	0.0101448
qGR-7A.1	GR	16D	wsnp_Ku_c6065_10682577	C/T	7A	109772753	0.00676083	0.00207432	-0.00785023	-5.72469e-05	0.00826585
qGR-7A.1	GR	16H	wsnp_Ku_c6065_10682577	C/T	7A	109772753	0.000562341	0.001187	-0.00805243	-0.000885671	0.0118318
qGR-7A.1	GR	16T	wsnp_Ku_c6065_10682577	C/T	7A	109772753	0.204174	0.00285455	-0.0037225	-0.000105021	0.00247027
qGR-7A.1	GR	17T	wsnp_Ku_c6065_10682577	C/T	7A	109772753	0.00389045	0.00056528	-0.00380505	0.000304336	0.00651245
qGS-7A.2	GS	15D	BS00070642_51	A/G	7A	126906723	0.047863	–	0.00341335	0.00264613	-0.0213558
qGS-7A.2	GS	15H	BS00070642_51	A/G	7A	126906723	3.23594e-05	–	0.00131057	-0.024146	-0.0267536
qGS-7A.2	GS	15T	BS00070642_51	A/G	7A	126906723	0.00630957	–	0.00613337	-0.025809	-0.0173078
qGS-7A.2	GS	16D	BS00070642_51	A/G	7A	126906723	0.00812831	0.00849256	-0.00249107	-0.00812623	-0.0223157
qGS-7A.2	GS	16H	BS00070642_51	A/G	7A	126906723	0.0158489	0.00644296	-0.000748195	-0.00945675	-0.0201838
qGS-7A.2	GS	16T	BS00070642_51	A/G	7A	126906723	1	0.00285972	0.00018306	-0.00171532	-0.00374105
qGS-7A.2	GS	17T	BS00070642_51	A/G	7A	126906723	0.060256	0.00875271	0.000823999	-0.00677291	-0.0163749
qGR-7A.2	GR	15D	BS00070642_51	A/G	7A	126906723	0.0645654	–	-0.000701794	-0.00042374	0.00479724
qGR-7A.2	GR	15H	BS00070642_51	A/G	7A	126906723	3.98107e-05	–	-0.000232586	0.00666868	0.00614857
qGR-7A.2	GR	15T	BS00070642_51	A/G	7A	126906723	0.0331131	–	-0.00145504	0.00553637	0.00276089
qGR-7A.2	GR	16D	BS00070642_51	A/G	7A	126906723	0.00912011	-0.00226995	0.000578494	0.00273376	0.00525814
qGR-7A.2	GR	16H	BS00070642_51	A/G	7A	126906723	0.0102329	-0.00224517	0.000175154	0.00317074	0.0053884
qGR-7A.2	GR	16T	BS00070642_51	A/G	7A	126906723	0.0338844	0.00336084	-0.000602417	0.00263543	0.000292038
qGR-7A.2	GR	17T	BS00070642_51	A/G	7A	126906723	0.0199526	-0.00202503	-0.000216062	0.00220361	0.00426169
a Add_CY, Add_HR, Add_YN and Add_YT indicated the additive effect in CY-RIL, HR-RIL, YN-RIL and YT-RIL populations. Positive values indicate that the YZ alleles increase the corresponding trait, and, conversely, negative values indicate that YZ alleles decrease it; all weights were shown in grams and all length were shown in centimeters

## Sheet: Table S5
Table S5 The number of QTL with the favorable alleles contributed by different parents
Trait	Semi-wild parent			Domesticated parent
	CY	YN	YT	HR	YZ
TGW	7	0	3	3	1
GL	6	0	2	1	0
GW	4	0	0	4	1
GA	7	0	3	2	1
GD	8	0	3	2	1
GP	7	0	4	2	1
GR	2	0	3	2	0
GS	2	0	3	3	0
Total	43	0	21	19	5
	64			24
TGW, thousand grain weight; GA, Grain area; GP, Grain perimeter; GS, Grain shape; GL, Grain length; GW, Grain width; GD, Grain diameter; GR, Grain roundness.
CY, Chayazheda; YN, Yunnanxiaomai; YT, Yutiandaomai; HR, Hussar; YZ, Yanzhan 1.

## Sheet: Table S6
Table S6 Candidate genes of three QTL clusters affecting grain weight
QTL clusters	QTL	Chromosome	Interval	Gene ID	Gene onthology annotation	Expression levels in spike of reference cultivars (Ramírez-González et al. 2018)a
						Chinese Spring (CS)		Azhurnaya
QW-1A.1	qGA-1A.1, qGD-1A.1, qGP-1A.1, qGW-1A.1, qTGW-1A.1	1A	1339530–3556253	TraesCS1A01G002700	Paired amphipathic helix protein Sin3	3.9		3.15
				TraesCS1A01G002800	Werner Syndrome-like exonuclease	0		0
				TraesCS1A01G002900	receptor kinase 1	0		0
				TraesCS1A01G003000	NBS-LRR-like resistance protein	0.07		0
				TraesCS1A01G003100	disease resistance protein (TIR-NBS-LRR class)
				TraesCS1A01G003200	Protein ROOT HAIR DEFECTIVE 3 homolog	0		0
				TraesCS1A01G003300	Protein ROOT HAIR DEFECTIVE 3 homolog	0		0
				TraesCS1A01G003400	3'-N-debenzoyl-2'-deoxytaxol N-benzoyltransferase	0		0
				TraesCS1A01G003500	Glutamyl-tRNA(Gln) amidotransferase subunit B, chloroplastic/mitochondrial	0		0
				TraesCS1A01G003600	Protein kinase family protein	0		0
				TraesCS1A01G003700	F1F0-ATPase inhibitor protein	0		0
				TraesCS1A01G003800	ATP-dependent zinc metalloprotease FtsH	0		0
				TraesCS1A01G003900	receptor kinase 1	0		0
				TraesCS1A01G004000	NBS-LRR-like resistance protein
				TraesCS1A01G004100	Disease resistance protein (NBS-LRR class) family
				TraesCS1A01G004200	SNF1-related protein kinase regulatory subunit beta-2	5.66		4.84
				TraesCS1A01G004300	carboxyl-terminal peptidase, putative (DUF239)	0		0
				TraesCS1A01G004400	Protein SAWADEE HOMEODOMAIN-like protein 2	0.09		0
				TraesCS1A01G004500	Protein sawadee homeodomain-like 2	0		0
				TraesCS1A01G004600	Protein SAWADEE HOMEODOMAIN-like protein 2	0		0
				TraesCS1A01G004700	carboxyl-terminal peptidase, putative (DUF239)	0		0
				TraesCS1A01G004800	Protein kinase family protein	0		0
				TraesCS1A01G004900	F-box/LRR-repeat protein	0.89		0
				TraesCS1A01G005000	Leucine-rich repeat receptor-like protein kinase family protein, putative	0		0
				TraesCS1A01G005100	Charged multivesicular body protein 5	0		0.85
				TraesCS1A01G005200	Receptor protein kinase, putative	0		0
				TraesCS1A01G005300	F-box/LRR-repeat protein	0		0
				TraesCS1A01G005400	APOLLO	0		0
				TraesCS1A01G005500	Translocase subunit seca	3.5		2.98
				TraesCS1A01G005600	Transcription initiation factor TFIID subunit 6	3.52		2.35
				TraesCS1A01G005700	E3 ubiquitin-protein ligase ORTHRUS 2	4.28		2.28
				TraesCS1A01G005800	Mei2-like protein	4.47		3.78
				TraesCS1A01G005900	Charged multivesicular body protein 5	4.55		3.99
				TraesCS1A01G006000	Leucine-rich repeat receptor-like protein kinase family protein, putative	0		0
				TraesCS1A01G006100	carboxyl-terminal peptidase, putative (DUF239)	0		0
				TraesCS1A01G006200	Receptor protein kinase, putative	0		0
				TraesCS1A01G006300	Receptor protein kinase, putative	0		0
				TraesCS1A01G006400	F-box/LRR-repeat protein	0		0
				TraesCS1A01G006500	Receptor protein kinase, putative	0		0
QW-1B.1	qGA-1B.1, qGD-1B.1, qGL-1B, qGP-1B.1, qTGW-1B.1	1B	49926288–53251268	TraesCS1B01G065800	E3 ubiquitin-protein ligase RNF14	0		0
				TraesCS1B01G065900	Arginine/serine-rich splicing factor, putative	5.43		4.31
				TraesCS1B01G066000	ABC transporter G family member	2.3		0.99
				TraesCS1B01G066100	DNA ligase	0		0
				TraesCS1B01G066200	Protein FATTY ACID EXPORT 4, chloroplastic	0		0
				TraesCS1B01G066300	Peptidyl-prolyl cis-trans isomerase	0		0
				TraesCS1B01G066400	Alcohol dehydrogenase, putative	0		0.61
				TraesCS1B01G066500	Tryptophan decarboxylase	0		0
				TraesCS1B01G066600	Tryptophan decarboxylase	0		0
				TraesCS1B01G066700	Pentatricopeptide repeat-containing protein	0.72		0
				TraesCS1B01G066800	2-phytyl-1,4-naphtoquinone methyltransferase	0		0
				TraesCS1B01G066900	Bidirectional sugar transporter SWEET	0		0
				TraesCS1B01G067000	Defensin-like protein	3.12		0
				TraesCS1B01G067100	Defensin	2.43		1.51
				TraesCS1B01G067200	LysM domain receptor-like kinase 3	1.48		0.37
				TraesCS1B01G067300	Defensin	6.06		0
				TraesCS1B01G067400	F-box protein	0		0
				TraesCS1B01G067500	Cytochrome P450	0.92		0
				TraesCS1B01G067600	Acetyl-coenzyme A synthetase	0.32		0
				TraesCS1B01G067700	F-box protein	0		0
				TraesCS1B01G067800	F-box protein	0		0
				TraesCS1B01G067900	Enolase	0		0
				TraesCS1B01G068000	WEB family protein, chloroplastic	4.3		4.75
				TraesCS1B01G068100	Kinase interacting (KIP1-like) family protein	0		0
				TraesCS1B01G068200	Prostaglandin E synthase 3	5.77		4.35
				TraesCS1B01G068300	Disease resistance protein (CC-NBS-LRR class) family	2.87		0
				TraesCS1B01G068400	Glycine-rich protein A3	3.71		1.96
				TraesCS1B01G068500	Glycine-rich protein A3	7.67		6.55
				TraesCS1B01G068600	Protein aluminum sensitive 3	0.13		0
				TraesCS1B01G068700	transmembrane protein	2.91		2.46
QW-1B.2	qGA-1B.2, qGD-1B.2, qGP-1B.2, qTGW-1B.2	1B	368543950–376616816	TraesCS1B01G204400	Vesicle-associated protein 1-1	2.55		2.47
				TraesCS1B01G204500	Leukocyte receptor cluster member 1	1.79		1.88
				TraesCS1B01G204600	Histone-lysine N-methyltransferase	0		0
				TraesCS1B01G204700	Valine--tRNA ligase	0		0
				TraesCS1B01G204800	Pentatricopeptide repeat-containing protein	0		0
				TraesCS1B01G204900	Low-temperature-induced 65 kDa protein	0		0
				TraesCS1B01G205000	Ras family protein	2.95		3.06
				TraesCS1B01G205100	Cytochrome P450, putative	1.95		0.92
				TraesCS1B01G205200	Beta-1,3-N-acetylglucosaminyltransferase lunatic fringe	0		0
				TraesCS1B01G205300	Xanthine dehydrogenase	2.36		2.07
				TraesCS1B01G205400	Non-lysosomal glucosylceramidase	0.59		0.16
				TraesCS1B01G205500	Membrane-associated kinase regulator-like protein, putative	0		0
				TraesCS1B01G205600	GPI-anchored protein	3.9279		3.8499
				TraesCS1B01G205700	PPPDE putative thiol peptidase family protein	3.38207		3.54489
				TraesCS1B01G205800	Leucine-rich repeat (LRR) family protein	2.49234		2.64169
				TraesCS1B01G205900	PHD finger family protein	3.08657		2.94613
				TraesCS1B01G206000	Fatty acid oxidation complex subunit alpha	3.47137		3.8919
				TraesCS1B01G206100	AT hook motif DNA-binding family protein	4.62945		3.57475
				TraesCS1B01G206200	Carbohydrate kinase, putative, expressed	2.02973		2.81248
				TraesCS1B01G206300	AMMECR1-like protein	4.39454		4.76901
				TraesCS1B01G206400	6-phosphofructo-2-kinase/fructose-2, 6-bisphosphatase	0		0
				TraesCS1B01G206500	28 kDa ribonucleoprotein, chloroplastic	0.997792		0.00376101
				TraesCS1B01G206600	Abscisic acid receptor	2.96005		1.93535
				TraesCS1B01G206700	Heat shock 70 kDa protein, putative	3.93235		4.0953
				TraesCS1B01G206800	Mitochondrial carrier protein	2.26048		3.68524
				TraesCS1B01G206900	Mitochondrial carrier protein	2.23799		2.60316
				TraesCS1B01G207000	zinc finger CCCH domain protein	3.07964		3.60362
				TraesCS1B01G207100	60S ribosomal export protein NMD3	3.36553		0.335645
				TraesCS1B01G207200	Zinc finger MYM-type-like protein
				TraesCS1B01G207300	Nuclear control of ATPase protein 2	2.97		1.06
				TraesCS1B01G207400	Retrotransposon protein, putative, unclassified
				TraesCS1B01G207500	Armadillo repeat-containing protein	0		0.72861
				TraesCS1B01G207600	Replication factor C subunit, putative	0		0
				TraesCS1B01G207700	PLATZ transcription factor	1.4507		0.163304
				TraesCS1B01G207800	Ubiquitin carboxyl-terminal hydrolase-like protein	0		0
				TraesCS1B01G207900	ADP-ribosylation factor GTPase-activating protein	2.89075		2.71308
				TraesCS1B01G208000	Basic helix loop helix (BHLH) family transcription factor	4.28561		2.8263
				TraesCS1B01G208100	DnaJ-like protein	2.74545		3.12383
a The tags per million (TPM) value in the spike of two cultivars including Chinese Spring and Azhurnaya.

## Sheet: Table S7
Table S7 The haplotypes and TGW of five parents and wheat natural varieties/lines for three important QTL
Accessions	Origion	Haplotypes			1A_3387935	1B_368188640	1B_368569979	1B_373170004	1B_375259748	1B_49926288	1B_50183768	1B_50778635	1B_51006567	1B_52700723	1B_52904207	1B_53248886	TGW (g)
		qTGW-1A.1	qTGW-1B.2	qTGW-1B.1													2017	2018
		H1			C/C
		H2			T/T
			H1			G/G	C/C	G/G	A/A
			H2			G/G	G/G	G/G	A/A
			H3			A/A	C/C	A/A	A/A
			H4			A/A	C/C	A/A	G/G
				H1						C/C	A/A	C/C	T/T	C/C	T/T	T/T
				H2						T/T	A/A	C/C	C/C	C/C	T/T	T/T
				H3						C/C	G/G	C/C	T/T	C/C	T/T	T/T
				H4						T/T	A/A	C/C	C/C	C/C	A/A	T/T
				H5						T/T	G/G	C/C	C/C	C/C	A/A	T/T
				H6						T/T	A/A	T/T	C/C	G/G	A/A	G/G
				H7						T/T	G/G	T/T	C/C	G/G	A/A	G/G
				H8						T/T	G/G	T/T	C/C	C/C	A/A	G/G
YZ	Common parent	H1	H2	H3	C/C	G/G	G/G	G/G	A/A	C/C	G/G	C/C	T/T	C/C	T/T	T/T	28.11
CY	Donor parent	H2	H2	H3	T/T	G/G	G/G	G/G	A/A	C/C	G/G	C/C	T/T	C/C	T/T	T/T	54.145
HR	Donor parent	H2	H3	H7	T/T	A/A	C/C	A/A	A/A	T/T	G/G	T/T	C/C	G/G	A/A	G/G	43.66
YN	Donor parent	H1	H2	H3	C/C	G/G	G/G	G/G	A/A	C/C	G/G	C/C	T/T	C/C	T/T	T/T	34.385
YT	Donor parent	H2	H4	H7	T/T	A/A	C/C	A/A	G/G	T/T	G/G	T/T	C/C	G/G	A/A	G/G	53.21
SN2399	China(Shandong)	H2		H1	T/T	G/G	NA	G/G	A/A	C/C	A/A	C/C	T/T	C/C	T/T	T/T	40.44	42.388
SN2731	China(Shandong)	H2	H2	H1	T/T	G/G	G/G	G/G	A/A	C/C	A/A	C/C	T/T	C/C	T/T	T/T	39.902	42.736
Baoke8	China(Henan)	H2	H4	H1	T/T	A/A	C/C	A/A	G/G	C/C	A/A	C/C	T/T	C/C	T/T	T/T	40.698	43.829
Bian7-4	China(Beijing)	H2	H1	H1	T/T	G/G	C/C	G/G	A/A	C/C	A/A	C/C	T/T	C/C	T/T	T/T	31.675	33.721
Shanhe1028	China(Shanxi)	H2	H2	H1	T/T	G/G	G/G	G/G	A/A	C/C	A/A	C/C	T/T	C/C	T/T	T/T	40.077	41.979
Sufu	China(Hunan)	H2	H2	H1	T/T	G/G	G/G	G/G	A/A	C/C	A/A	C/C	T/T	C/C	T/T	T/T	35.087	40.63
Sumai198	China(Jiangsu)	H2	H2	H1	T/T	G/G	G/G	G/G	A/A	C/C	A/A	C/C	T/T	C/C	T/T	T/T	35.575	39.805
Suzhou7906	China(Jiangsu)	H2	H2	H1	T/T	G/G	G/G	G/G	A/A	C/C	A/A	C/C	T/T	C/C	T/T	T/T	41.91	43.356
Suzhou8332	China(Jiangsu)	H2	H2	H1	T/T	G/G	G/G	G/G	A/A	C/C	A/A	C/C	T/T	C/C	T/T	T/T	39.871	42.445
Taimai1	China(Shandong)	H2	H1	H1	T/T	G/G	C/C	G/G	A/A	C/C	A/A	C/C	T/T	C/C	T/T	T/T	40.048	43.436
Taishan22	China(Shandong)	H2	H1	H1	T/T	G/G	C/C	G/G	A/A	C/C	A/A	C/C	T/T	C/C	T/T	T/T	40.494	43.227
Taishan27	China(Shandong)	H2	H2	H1	T/T	G/G	G/G	G/G	A/A	C/C	A/A	C/C	T/T	C/C	T/T	T/T	40.4	42.402
Weimai6	China(Shandong)	H2	H2	H1	T/T	G/G	G/G	G/G	A/A	C/C	A/A	C/C	T/T	C/C	T/T	T/T	NA	40.76
Weimai8	China(Shandong)	H2		H1	T/T	G/G	C/C	G/G	G/G	C/C	A/A	C/C	T/T	C/C	T/T	T/T	37.571	38.594
Xinong136	China(Shanxi)	H2		H1	T/T	G/G	C/C	G/G	NA	C/C	A/A	C/C	T/T	C/C	T/T	T/T	40.421	42.173
XinongDH58	China(Shanxi)	H1	H2	H1	C/C	G/G	G/G	G/G	A/A	C/C	A/A	C/C	T/T	C/C	T/T	T/T	NA	40.39
Xiannong151	China(Shanxi)	H2	H2	H1	T/T	G/G	G/G	G/G	A/A	C/C	A/A	C/C	T/T	C/C	T/T	T/T	40.348	42.44
Xiang1022	China(Hunan)	H2	H2	H1	T/T	G/G	G/G	G/G	A/A	C/C	A/A	C/C	T/T	C/C	T/T	T/T	NA	34.804
Xiang1629	China(Hunan)	H2	H1	H1	T/T	G/G	C/C	G/G	A/A	C/C	A/A	C/C	T/T	C/C	T/T	T/T	32.014	33.142
Yang10-13	China(Jiangsu)	H2		H1	T/T	G/G	C/C	G/G	G/G	C/C	A/A	C/C	T/T	C/C	T/T	T/T	39.034	41.5
Yang10-66	China(Jiangsu)	H2	H1	H1	T/T	G/G	C/C	G/G	A/A	C/C	A/A	C/C	T/T	C/C	T/T	T/T	33.337	36.349
JingzhouHXB67-32	China(Hubei)	H1	H4	H1	C/C	A/A	C/C	A/A	G/G	C/C	A/A	C/C	T/T	C/C	T/T	T/T	40.405	NA
Shannong9	China(Shanxi)	H2	H4	H1	T/T	A/A	C/C	A/A	G/G	C/C	A/A	C/C	T/T	C/C	T/T	T/T	40.223	NA
Lianglaiyou	China(Mongolia)	H2	H2	H1	T/T	G/G	G/G	G/G	A/A	C/C	A/A	C/C	T/T	C/C	T/T	T/T	33.721	35.327
Wan7107	China(Henan)	H2	H2	H1	T/T	G/G	G/G	G/G	A/A	C/C	A/A	C/C	T/T	C/C	T/T	T/T	32.675	34.077
RWG34	Canada	H1	H2	H1	C/C	G/G	G/G	G/G	A/A	C/C	A/A	C/C	T/T	C/C	T/T	T/T	NA	37.982
W7(P.B.12)	India	H2	H2	H1	T/T	G/G	G/G	G/G	A/A	C/C	A/A	C/C	T/T	C/C	T/T	T/T	32.224	34.89
Aomai	Germany	H2	H1	H1	T/T	G/G	C/C	G/G	A/A	C/C	A/A	C/C	T/T	C/C	T/T	T/T	NA	33.806
Impala	South Africa	H1		H1	C/C	G/G	NA	G/G	A/A	C/C	A/A	C/C	T/T	C/C	T/T	T/T	NA	40.791
Lleafen	Australia	H2	H2	H1	T/T	G/G	G/G	G/G	A/A	C/C	A/A	C/C	T/T	C/C	T/T	T/T	32.351	36.714
Rena	Australia	H1	H4	H1	C/C	A/A	C/C	A/A	G/G	C/C	A/A	C/C	T/T	C/C	T/T	T/T	40.225	42.877
Baiyupi	China(Henan)	H1	H1	H1	C/C	G/G	C/C	G/G	A/A	C/C	A/A	C/C	T/T	C/C	T/T	T/T	31.669	34.013
Baichaoyu	China(Jiangsu)	H2	H2	H1	T/T	G/G	G/G	G/G	A/A	C/C	A/A	C/C	T/T	C/C	T/T	T/T	32.829	34.765
Baimazha	China(Ningxia)	H2	H1	H1	T/T	G/G	C/C	G/G	A/A	C/C	A/A	C/C	T/T	C/C	T/T	T/T	31.696	34.795
Baiyoumai	China(Heilongjiang)	H1		H1	C/C	G/G	C/C	G/G	NA	C/C	A/A	C/C	T/T	C/C	T/T	T/T	36.363	38.758
Chengduguangtou	China(Sichuan)	H2	H1	H1	T/T	G/G	C/C	G/G	A/A	C/C	A/A	C/C	T/T	C/C	T/T	T/T	NA	33.203
Meiqianwu	China(Jiangsu)	H2	H2	H1	T/T	G/G	G/G	G/G	A/A	C/C	A/A	C/C	T/T	C/C	T/T	T/T	32.146	34.851
Sifangmai	China(Guangxi)	H2	H1	H1	T/T	G/G	C/C	G/G	A/A	C/C	A/A	C/C	T/T	C/C	T/T	T/T	31.492	34.96
Wangshuibai	China(Jiangsu)	H2	H1	H1	T/T	G/G	C/C	G/G	A/A	C/C	A/A	C/C	T/T	C/C	T/T	T/T	32.502	35.019
Yezihuang40	China(Shanghai)	H2	H2	H1	T/T	G/G	G/G	G/G	A/A	C/C	A/A	C/C	T/T	C/C	T/T	T/T	32.87	34.274
Baicaomai	China(Henan)			H1	NA	G/G	C/C	G/G	NA	C/C	A/A	C/C	T/T	C/C	T/T	T/T	31.622	34.75
Caijiangmai	China(Guizhou)	H2		H1	T/T	G/G	C/C	G/G	NA	C/C	A/A	C/C	T/T	C/C	T/T	T/T	31.529	33.036
Hongmai	China(Hebei)	H2	H1	H1	T/T	G/G	C/C	G/G	A/A	C/C	A/A	C/C	T/T	C/C	T/T	T/T	31.745	33.632
Huangguaxian	China(Henan)	H1	H1	H1	C/C	G/G	C/C	G/G	A/A	C/C	A/A	C/C	T/T	C/C	T/T	T/T	31.331	33.069
Nuomai	China(Hunan)	H2	H2	H1	T/T	G/G	G/G	G/G	A/A	C/C	A/A	C/C	T/T	C/C	T/T	T/T	33.193	35.692
Silenghonghulutou	China(Hebei)	H1	H2	H1	C/C	G/G	G/G	G/G	A/A	C/C	A/A	C/C	T/T	C/C	T/T	T/T	32.094	34.401
Wuxumai	China(Guizhou)	H2	H1	H1	T/T	G/G	C/C	G/G	A/A	C/C	A/A	C/C	T/T	C/C	T/T	T/T	31.81	33.48
Xiaobaimai	China(Shanxi)	H2	H1	H1	T/T	G/G	C/C	G/G	A/A	C/C	A/A	C/C	T/T	C/C	T/T	T/T	34.892	36.452
Xinganmai	China(Guangxi)	H2		H1	T/T	G/G	NA	G/G	A/A	C/C	A/A	C/C	T/T	C/C	T/T	T/T	31.387	33.626
Ziganbaimangxian	China(Henan)		H2	H1	NA	G/G	G/G	G/G	A/A	C/C	A/A	C/C	T/T	C/C	T/T	T/T	34.705	38.192
Bendimai	China(Guizhou)	H2	H2	H1	T/T	G/G	G/G	G/G	A/A	C/C	A/A	C/C	T/T	C/C	T/T	T/T	40.873	42.224
Gaoshanxiaomai	China(Hubei)	H2	H1	H1	T/T	G/G	C/C	G/G	A/A	C/C	A/A	C/C	T/T	C/C	T/T	T/T	33.201	36.627
Luosimai	China(Hubei)	H2	H2	H1	T/T	G/G	G/G	G/G	A/A	C/C	A/A	C/C	T/T	C/C	T/T	T/T	32.32	34.996
Youzitou	China(Henan)	H2	H1	H1	T/T	G/G	C/C	G/G	A/A	C/C	A/A	C/C	T/T	C/C	T/T	T/T	32.654	35.529
Changmangyingkemai	China(Yunnan)	H2	H1	H1	T/T	G/G	C/C	G/G	A/A	C/C	A/A	C/C	T/T	C/C	T/T	T/T	31.373	33.211
Dakoumai	China(Henan)	H1	H2	H1	C/C	G/G	G/G	G/G	A/A	C/C	A/A	C/C	T/T	C/C	T/T	T/T	32.963	34.392
Jiangdongmen	China(Nanjing)	H2	H2	H1	T/T	G/G	G/G	G/G	A/A	C/C	A/A	C/C	T/T	C/C	T/T	T/T	32.701	34.329
Mazhamai	China(Shanxi)	H2	H1	H1	T/T	G/G	C/C	G/G	A/A	C/C	A/A	C/C	T/T	C/C	T/T	T/T	31.609	33.163
Pingyuan50	China(Henan)	H2	H1	H1	T/T	G/G	C/C	G/G	A/A	C/C	A/A	C/C	T/T	C/C	T/T	T/T	36.021	39.863
Youzimai	China(Henan)	H2	H2	H1	T/T	G/G	G/G	G/G	A/A	C/C	A/A	C/C	T/T	C/C	T/T	T/T	32.226	34.538
Bima1	China(Henan)	H1	H2	H1	C/C	G/G	G/G	G/G	A/A	C/C	A/A	C/C	T/T	C/C	T/T	T/T	37.124	40.029
Bima2	China(Henan)	H2	H2	H1	T/T	G/G	G/G	G/G	A/A	C/C	A/A	C/C	T/T	C/C	T/T	T/T	NA	34.017
Bima4	China(Shanxi)	H1	H2	H1	C/C	G/G	G/G	G/G	A/A	C/C	A/A	C/C	T/T	C/C	T/T	T/T	36.217	38.644
SDI307	China(Shandong)	H2	H2	H1	T/T	G/G	G/G	G/G	A/A	C/C	A/A	C/C	T/T	C/C	T/T	T/T	32.764	34.74
Fuzhuang30	China(Shanxi)	H2	H2	H1	T/T	G/G	G/G	G/G	A/A	C/C	A/A	C/C	T/T	C/C	T/T	T/T	32.493	34.1595
Jimai13	China(Shanxi)	H2	H2	H1	T/T	G/G	G/G	G/G	A/A	C/C	A/A	C/C	T/T	C/C	T/T	T/T	35.092	38.515
Hezyo4	China(Heilongjiang)	H1	H1	H1	C/C	G/G	C/C	G/G	A/A	C/C	A/A	C/C	T/T	C/C	T/T	T/T	NA	33.287
Xuzhou438	China(Jiangsu)	H1	H1	H1	C/C	G/G	C/C	G/G	A/A	C/C	A/A	C/C	T/T	C/C	T/T	T/T	32.939	35.185
Yanda1817	China(Shanxi)	H2	H2	H1	T/T	G/G	G/G	G/G	A/A	C/C	A/A	C/C	T/T	C/C	T/T	T/T	33.019	36.043
MagnifG	Argentina	H2	H4	H1	T/T	A/A	C/C	A/A	G/G	C/C	A/A	C/C	T/T	C/C	T/T	T/T	31.319	33.677
Mokhtar	Egypt	H2	H2	H1	T/T	G/G	G/G	G/G	A/A	C/C	A/A	C/C	T/T	C/C	T/T	T/T	32.688	35.307
Fuqingheshangmai	China(Fujian)	H2	H1	H1	T/T	G/G	C/C	G/G	A/A	C/C	A/A	C/C	T/T	C/C	T/T	T/T	34.413	34.024
Hongheshangtou	China(Anhui)	H2	H1	H1	T/T	G/G	C/C	G/G	A/A	C/C	A/A	C/C	T/T	C/C	T/T	T/T	31.213	36.832
Huangmai	China(Jiangsu)	H2	H2	H1	T/T	G/G	G/G	G/G	A/A	C/C	A/A	C/C	T/T	C/C	T/T	T/T	32.946	37.732
Jianzimai	China(Zhejiang)	H2	H2	H1	T/T	G/G	G/G	G/G	A/A	C/C	A/A	C/C	T/T	C/C	T/T	T/T	32.746	34.008
Shuilaomai	China(Henan)	H2	H2	H1	T/T	G/G	G/G	G/G	A/A	C/C	A/A	C/C	T/T	C/C	T/T	T/T	32.325	34.98
Baipu(luoqing)	China(Zhejiang)	H2	H1	H1	T/T	G/G	C/C	G/G	A/A	C/C	A/A	C/C	T/T	C/C	T/T	T/T	36.634	38.72
Banjiemang	China(Shandong)	H1	H2	H1	C/C	G/G	G/G	G/G	A/A	C/C	A/A	C/C	T/T	C/C	T/T	T/T	NA	34.928
Pingyaoxiaobaimai	China(Shanxi)	H2	H1	H1	T/T	G/G	C/C	G/G	A/A	C/C	A/A	C/C	T/T	C/C	T/T	T/T	32.928	35.065
Xiaogongxian	China(Shandong)	H1	H2	H1	C/C	G/G	G/G	G/G	A/A	C/C	A/A	C/C	T/T	C/C	T/T	T/T	33.511	35.245
Hongheshangtou	China(Henan)	H2	H1	H1	T/T	G/G	C/C	G/G	A/A	C/C	A/A	C/C	T/T	C/C	T/T	T/T	31.437	33.227
Hulutou	China(Henan)	H1	H2	H1	C/C	G/G	G/G	G/G	A/A	C/C	A/A	C/C	T/T	C/C	T/T	T/T	32.799	34.872
Xinliang201	China(Xinjiang)	H2	H2	H1	T/T	G/G	G/G	G/G	A/A	C/C	A/A	C/C	T/T	C/C	T/T	T/T	39.959	41.422
Dekang961	China(Shandong)	H2	H1	H1	T/T	G/G	C/C	G/G	A/A	C/C	A/A	C/C	T/T	C/C	T/T	T/T	39.955	41.756
CADILLAC	Canada	H2	H2	H1	T/T	G/G	G/G	G/G	A/A	C/C	A/A	C/C	T/T	C/C	T/T	T/T	32.664	37.353
Hua1223	China(Jilin)	H2	H4	H2	T/T	A/A	C/C	A/A	G/G	T/T	A/A	C/C	C/C	C/C	T/T	T/T	42.737	46.638
Huamai12	China(Hubei)	H2	H4	H2	T/T	A/A	C/C	A/A	G/G	T/T	A/A	C/C	C/C	C/C	T/T	T/T	45.512	47.379
Yimai1	China(Yunnan)	H2		H2	T/T	A/A	C/C	G/G	G/G	T/T	A/A	C/C	C/C	C/C	T/T	T/T	43.598	46.295
Baobai12	China(Beijing)	H2	H4	H2	T/T	A/A	C/C	A/A	G/G	T/T	A/A	C/C	C/C	C/C	T/T	T/T	45.92	47.153
Chuanmai48	China(Sichuan)	H2	H4	H2	T/T	A/A	C/C	A/A	G/G	T/T	A/A	C/C	C/C	C/C	T/T	T/T	45.478	47.707
Chuannong24	China(Sichuan)	H1	H4	H2	C/C	A/A	C/C	A/A	G/G	T/T	A/A	C/C	C/C	C/C	T/T	T/T	41.634	43.601
Chuanyu17	China(Sichuan)	H2	H4	H2	T/T	A/A	C/C	A/A	G/G	T/T	A/A	C/C	C/C	C/C	T/T	T/T	40.01	42.295
Shengkang1	China(Jiangsu)	H2	H2	H2	T/T	G/G	G/G	G/G	A/A	T/T	A/A	C/C	C/C	C/C	T/T	T/T	37.855	39.015
Shumai1608	China(Sichuan)	H1	H4	H2	C/C	A/A	C/C	A/A	G/G	T/T	A/A	C/C	C/C	C/C	T/T	T/T	36.751	39.748
Shumai1664	China(Sichuan)	H2	H1	H2	T/T	G/G	C/C	G/G	A/A	T/T	A/A	C/C	C/C	C/C	T/T	T/T	38.349	40.901
Shumai691	China(Sichuan)	H1	H4	H2	C/C	A/A	C/C	A/A	G/G	T/T	A/A	C/C	C/C	C/C	T/T	T/T	38.962	41.302
Suyang15390	China(Jiangsu)	H2	H4	H2	T/T	A/A	C/C	A/A	G/G	T/T	A/A	C/C	C/C	C/C	T/T	T/T	34.809	36.168
Suyang15416	China(Jiangsu)	H2	H4	H2	T/T	A/A	C/C	A/A	G/G	T/T	A/A	C/C	C/C	C/C	T/T	T/T	35.012	38.584
Jinan8	China(Shandong)	H2	H4	H2	T/T	A/A	C/C	A/A	G/G	T/T	A/A	C/C	C/C	C/C	T/T	T/T	42.7035	45
Lantian15	China(Gansu)	H2	H4	H2	T/T	A/A	C/C	A/A	G/G	T/T	A/A	C/C	C/C	C/C	T/T	T/T	41.876	45.867
LagoaVermelha	Brazil	H2	H4	H2	T/T	A/A	C/C	A/A	G/G	T/T	A/A	C/C	C/C	C/C	T/T	T/T	NA	41.825
SW554	China(Shandong)	H1	H2	H2	C/C	G/G	G/G	G/G	A/A	T/T	A/A	C/C	C/C	C/C	T/T	T/T	43.76	47.759
Gansu96	China(Gansu)	H1	H4	H2	C/C	A/A	C/C	A/A	G/G	T/T	A/A	C/C	C/C	C/C	T/T	T/T	34.975	36.613
Mega	America	H1	H4	H2	C/C	A/A	C/C	A/A	G/G	T/T	A/A	C/C	C/C	C/C	T/T	T/T	34.103	36.244
Minn.36-53	America	H2	H4	H2	T/T	A/A	C/C	A/A	G/G	T/T	A/A	C/C	C/C	C/C	T/T	T/T	34.027	36.467
Hua1151	China(Hubei)	H2	H4	H2	T/T	A/A	C/C	A/A	G/G	T/T	A/A	C/C	C/C	C/C	T/T	T/T	40.488	44.698
CD0151867-10	China(Sichuan)	H1	H4	H2	C/C	A/A	C/C	A/A	G/G	T/T	A/A	C/C	C/C	C/C	T/T	T/T	45.761	47.204
Mossion6Mv/6B	China(Sichuan)	H1	H4	H2	C/C	A/A	C/C	A/A	G/G	T/T	A/A	C/C	C/C	C/C	T/T	T/T	34.832	38.131
Xikemai4	China(Sichuan)	H2	H4	H2	T/T	A/A	C/C	A/A	G/G	T/T	A/A	C/C	C/C	C/C	T/T	T/T	42.821	45.831
Xiangmai25	China(Hubei)	H2		H2	T/T	A/A	C/C	G/G	G/G	T/T	A/A	C/C	C/C	C/C	T/T	T/T	42.68	44.68
Dongfeng2000	China(Shandong)	H2	H2	H3	T/T	G/G	G/G	G/G	A/A	C/C	G/G	C/C	T/T	C/C	T/T	T/T	44.122	46.254
Pingan7	China(Henan)	H2	H1	H3	T/T	G/G	C/C	G/G	A/A	C/C	G/G	C/C	T/T	C/C	T/T	T/T	40.775	44.051
Jining12	China(Shandong)	H2	H4	H3	T/T	A/A	C/C	A/A	G/G	C/C	G/G	C/C	T/T	C/C	T/T	T/T	44.361	46.077
Xiangmai35	China(Hubei)	H1	H2	H3	C/C	G/G	G/G	G/G	A/A	C/C	G/G	C/C	T/T	C/C	T/T	T/T	38.438	41.774
Xindong35	China(Xinjiang)	H2	H2	H3	T/T	G/G	G/G	G/G	A/A	C/C	G/G	C/C	T/T	C/C	T/T	T/T	42.994	46.524
Xindong53	China(Xinjiang)	H2	H2	H3	T/T	G/G	G/G	G/G	A/A	C/C	G/G	C/C	T/T	C/C	T/T	T/T	42.956	45.107
Chuanmai55	China(Sichuan)	H2	H4	H3	T/T	A/A	C/C	A/A	G/G	C/C	G/G	C/C	T/T	C/C	T/T	T/T	39.602	41.409
Guinong10	China(Guizhou)	H2	H2	H3	T/T	G/G	G/G	G/G	A/A	C/C	G/G	C/C	T/T	C/C	T/T	T/T	40.561	43.434
Nannong0686	China(Nanjing)	H2	H2	H3	T/T	G/G	G/G	G/G	A/A	C/C	G/G	C/C	T/T	C/C	T/T	T/T	37.1	40.142
Ningmai9	China(Jiangsu)	H2	H2	H3	T/T	G/G	G/G	G/G	A/A	C/C	G/G	C/C	T/T	C/C	T/T	T/T	36.9	38.458
Taishan24	China(Shandong)	H2	H2	H3	T/T	G/G	G/G	G/G	A/A	C/C	G/G	C/C	T/T	C/C	T/T	T/T	43.12	46.168
Fengchan1	China(Shanxi)	H2	H2	H3	T/T	G/G	G/G	G/G	A/A	C/C	G/G	C/C	T/T	C/C	T/T	T/T	41.954	44.49
Jin2148-7	China(Shanxi)	H2	H2	H3	T/T	G/G	G/G	G/G	A/A	C/C	G/G	C/C	T/T	C/C	T/T	T/T	44.9	46.2295
Jinmai25	China(Shanxi)	H2	H2	H3	T/T	G/G	G/G	G/G	A/A	C/C	G/G	C/C	T/T	C/C	T/T	T/T	44.094	46.478
Jinmai47	China(Shanxi)	H2	H2	H3	T/T	G/G	G/G	G/G	A/A	C/C	G/G	C/C	T/T	C/C	T/T	T/T	44.443	46.074
Longjian294	China(Gansu)	H1	H2	H3	C/C	G/G	G/G	G/G	A/A	C/C	G/G	C/C	T/T	C/C	T/T	T/T	42.051	45.004
Lude1	China(Shandong)	H2	H2	H3	T/T	G/G	G/G	G/G	A/A	C/C	G/G	C/C	T/T	C/C	T/T	T/T	44.723	46.496
Nongda135	China(Beijing)	H2	H4	H3	T/T	A/A	C/C	A/A	G/G	C/C	G/G	C/C	T/T	C/C	T/T	T/T	44.294	46.454
Nongda152	China(Beijing)	H2	H2	H3	T/T	G/G	G/G	G/G	A/A	C/C	G/G	C/C	T/T	C/C	T/T	T/T	40.463	43.263
Pubing143	China(Shanxi)	H2	H2	H3	T/T	G/G	G/G	G/G	A/A	C/C	G/G	C/C	T/T	C/C	T/T	T/T	41.697	44.17
Xifeng16	China(Gansu)	H2	H2	H3	T/T	G/G	G/G	G/G	A/A	C/C	G/G	C/C	T/T	C/C	T/T	T/T	42.748	45.806
Xindong40	China(Xinjiang)	H2	H2	H3	T/T	G/G	G/G	G/G	A/A	C/C	G/G	C/C	T/T	C/C	T/T	T/T	44.344	46.386
Yumai8	China(Henan)	H2	H4	H3	T/T	A/A	C/C	A/A	G/G	C/C	G/G	C/C	T/T	C/C	T/T	T/T	39.667	41.526
Yuandong847	China(Beijing)	H2	H4	H3	T/T	A/A	C/C	A/A	G/G	C/C	G/G	C/C	T/T	C/C	T/T	T/T	36.911	38.288
Yunhan102	China(Shanxi)	H2	H2	H3	T/T	G/G	G/G	G/G	A/A	C/C	G/G	C/C	T/T	C/C	T/T	T/T	44.609	46.329
PH85-16	China(Hebei)	H2	H4	H3	T/T	A/A	C/C	A/A	G/G	C/C	G/G	C/C	T/T	C/C	T/T	T/T	43.54	45.62
Xindong18	China(Xinjiang)	H2	H2	H3	T/T	G/G	G/G	G/G	A/A	C/C	G/G	C/C	T/T	C/C	T/T	T/T	37.253	39.92
Xinmai28	China(Henan)	H2	H4	H3	T/T	A/A	C/C	A/A	G/G	C/C	G/G	C/C	T/T	C/C	T/T	T/T	42	44.818
Zhengmai9023	China(Henan)	H2	H2	H3	T/T	G/G	G/G	G/G	A/A	C/C	G/G	C/C	T/T	C/C	T/T	T/T	44.677	46.36
Xumai30	China(Jiangsu)	H2	H4	H3	T/T	A/A	C/C	A/A	G/G	C/C	G/G	C/C	T/T	C/C	T/T	T/T	40.543	42.275
Yaomai16	China(Shanxi)	H2	H4	H3	T/T	A/A	C/C	A/A	G/G	C/C	G/G	C/C	T/T	C/C	T/T	T/T	43.354	46.828
Ailidong	China(Jiangsu)		H1	H3	NA	G/G	C/C	G/G	A/A	C/C	G/G	C/C	T/T	C/C	T/T	T/T	36.563	38.563
Sumai3	China(Jiangsu)	H2	H2	H3	T/T	G/G	G/G	G/G	A/A	C/C	G/G	C/C	T/T	C/C	T/T	T/T	36.747	38.747
Xibei612	China(Shanxi)	H2	H4	H3	T/T	A/A	C/C	A/A	G/G	C/C	G/G	C/C	T/T	C/C	T/T	T/T	36.142	38.142
Xinong6028	China(Shanxi)	H2	H2	H3	T/T	G/G	G/G	G/G	A/A	C/C	G/G	C/C	T/T	C/C	T/T	T/T	36.962	38.962
Jinan10	China(Shandong)	H1	H2	H3	C/C	G/G	G/G	G/G	A/A	C/C	G/G	C/C	T/T	C/C	T/T	T/T	36.363	39.363
Jinmai51	China(Shanxi)	H2	H2	H3	T/T	G/G	G/G	G/G	A/A	C/C	G/G	C/C	T/T	C/C	T/T	T/T	36.736	38.736
Nongda155	China(Beijing)	H2	H2	H3	T/T	G/G	G/G	G/G	A/A	C/C	G/G	C/C	T/T	C/C	T/T	T/T	36.908	39.908
Nongda183	China(Beijing)	H2	H2	H3	T/T	G/G	G/G	G/G	A/A	C/C	G/G	C/C	T/T	C/C	T/T	T/T	36.281	39.281
Qinmai3	China(Shanxi)	H2	H2	H3	T/T	G/G	G/G	G/G	A/A	C/C	G/G	C/C	T/T	C/C	T/T	T/T	36.379	39.379
Shannong2	China(Shanxi)	H2	H2	H3	T/T	G/G	G/G	G/G	A/A	C/C	G/G	C/C	T/T	C/C	T/T	T/T	36.159	38.159
Weimai4	China(Shanxi)	H2	H2	H3	T/T	G/G	G/G	G/G	A/A	C/C	G/G	C/C	T/T	C/C	T/T	T/T	36.947	39.947
Xiannong39	China(Shanxi)	H2	H4	H3	T/T	A/A	C/C	A/A	G/G	C/C	G/G	C/C	T/T	C/C	T/T	T/T	44.118	46.118
Xiaoshan2134	China(Beijing)	H1	H2	H3	C/C	G/G	G/G	G/G	A/A	C/C	G/G	C/C	T/T	C/C	T/T	T/T	36.542	38.542
Rikaze17	China(Tibet)	H2	H2	H3	T/T	G/G	G/G	G/G	A/A	C/C	G/G	C/C	T/T	C/C	T/T	T/T	40.369	42.696
Xiaoyan4	China(Shanxi)	H2	H2	H3	T/T	G/G	G/G	G/G	A/A	C/C	G/G	C/C	T/T	C/C	T/T	T/T	36.826	38.052
Rikaze18	China(Tibet)	H2	H2	H3	T/T	G/G	G/G	G/G	A/A	C/C	G/G	C/C	T/T	C/C	T/T	T/T	44.201	46.201
Henong5290	China(Hebei)	H2	H4	H3	T/T	A/A	C/C	A/A	G/G	C/C	G/G	C/C	T/T	C/C	T/T	T/T	44.348	45.348
Dongmai27	China(Hubei)	H1	H1	H4	C/C	G/G	C/C	G/G	A/A	T/T	A/A	C/C	C/C	C/C	A/A	T/T	41.3465	45.313
Bainong898	China(Henan)	H2	H4	H4	T/T	A/A	C/C	A/A	G/G	T/T	A/A	C/C	C/C	C/C	A/A	T/T	43.61	47.412
Baofeng1311	China(Jiangsu)	H2	H4	H4	T/T	A/A	C/C	A/A	G/G	T/T	A/A	C/C	C/C	C/C	A/A	T/T	43.768	47.061
Chuanmai1131	China(Sichuan)	H1	H1	H4	C/C	G/G	C/C	G/G	A/A	T/T	A/A	C/C	C/C	C/C	A/A	T/T	33.095	35.773
Chuanmai44	China(Sichuan)	H1	H1	H4	C/C	G/G	C/C	G/G	A/A	T/T	A/A	C/C	C/C	C/C	A/A	T/T	35.831	40.745
Chuanyu20	China(Sichuan)	H2	H4	H4	T/T	A/A	C/C	A/A	G/G	T/T	A/A	C/C	C/C	C/C	A/A	T/T	NA	43.633
Henong130	China(Hebei)	H2	H4	H4	T/T	A/A	C/C	A/A	G/G	T/T	A/A	C/C	C/C	C/C	A/A	T/T	46.539	48.089
Lantian18	China(Gansu)	H2	H4	H4	T/T	A/A	C/C	A/A	G/G	T/T	A/A	C/C	C/C	C/C	A/A	T/T	39.3	41.152
Lantian23	China(Gansu)	H2	H4	H4	T/T	A/A	C/C	A/A	G/G	T/T	A/A	C/C	C/C	C/C	A/A	T/T	44.627	47.378
Ningmai13	China(Jiangsu)	H2	H2	H4	T/T	G/G	G/G	G/G	A/A	T/T	A/A	C/C	C/C	C/C	A/A	T/T	40.666	46.883
Nongda5363	China(Beijing)	H2	H2	H4	T/T	G/G	G/G	G/G	A/A	T/T	A/A	C/C	C/C	C/C	A/A	T/T	45	48.742
Shannong544143	China(Shandong)	H2	H1	H4	T/T	G/G	C/C	G/G	A/A	T/T	A/A	C/C	C/C	C/C	A/A	T/T	42.395	45.655
Shannong544495	China(Shandong)	H2	H1	H4	T/T	G/G	C/C	G/G	A/A	T/T	A/A	C/C	C/C	C/C	A/A	T/T	40.184	42.75
Shanmai157	China(Shanxi)	H2	H1	H4	T/T	G/G	C/C	G/G	A/A	T/T	A/A	C/C	C/C	C/C	A/A	T/T	42.259	45.876
Shengxuan6	China(Jiangsu)	H2	H2	H4	T/T	G/G	G/G	G/G	A/A	T/T	A/A	C/C	C/C	C/C	A/A	T/T	33.838	38.319
Shumai1669	China(Sichuan)	H2	H1	H4	T/T	G/G	C/C	G/G	A/A	T/T	A/A	C/C	C/C	C/C	A/A	T/T	47.825	48.057
Taishan23	China(Shandong)	H2	H1	H4	T/T	G/G	C/C	G/G	A/A	T/T	A/A	C/C	C/C	C/C	A/A	T/T	44.037	48.508
Teyanmainan88	China(Sichuan)	H2	H2	H4	T/T	G/G	G/G	G/G	A/A	T/T	A/A	C/C	C/C	C/C	A/A	T/T	33.763	36.302
Tianxuan48	China(Gansu)	H2	H1	H4	T/T	G/G	C/C	G/G	A/A	T/T	A/A	C/C	C/C	C/C	A/A	T/T	37.695	40.265
Tianxuan51	China(Gansu)	H2	H1	H4	T/T	G/G	C/C	G/G	A/A	T/T	A/A	C/C	C/C	C/C	A/A	T/T	42.6985	46.656
Xinong2208	China(Shanxi)	H2	H4	H4	T/T	A/A	C/C	A/A	G/G	T/T	A/A	C/C	C/C	C/C	A/A	T/T	43.868	48.624
Xinong245	China(Shanxi)	H1	H2	H4	C/C	G/G	G/G	G/G	A/A	T/T	A/A	C/C	C/C	C/C	A/A	T/T	47.324	48.539
Xinong59	China(Shanxi)	H2	H4	H4	T/T	A/A	C/C	A/A	G/G	T/T	A/A	C/C	C/C	C/C	A/A	T/T	40.983	43.138
Xinliang603	China(Xinjiang)	H2	H2	H4	T/T	G/G	G/G	G/G	A/A	T/T	A/A	C/C	C/C	C/C	A/A	T/T	43.613	45.134
Xuke718	China(Henan)	H2	H4	H4	T/T	A/A	C/C	A/A	G/G	T/T	A/A	C/C	C/C	C/C	A/A	T/T	46.824	48.296
Yanzhan4110	China(Henan)	H2	H4	H4	T/T	A/A	C/C	A/A	G/G	T/T	A/A	C/C	C/C	C/C	A/A	T/T	45.613	48
Yang06-615	China(Jiangsu)	H1	H1	H4	C/C	G/G	C/C	G/G	A/A	T/T	A/A	C/C	C/C	C/C	A/A	T/T	40.053	44.458
Yang12-144	China(Jiangsu)	H2	H2	H4	T/T	G/G	G/G	G/G	A/A	T/T	A/A	C/C	C/C	C/C	A/A	T/T	41.791	45.983
Yang12-149	China(Jiangsu)	H2	H1	H4	T/T	G/G	C/C	G/G	A/A	T/T	A/A	C/C	C/C	C/C	A/A	T/T	NA	47.186
Yang12-25	China(Jiangsu)	H2	H1	H4	T/T	G/G	C/C	G/G	A/A	T/T	A/A	C/C	C/C	C/C	A/A	T/T	43	46.059
Yangmai11	China(Jiangsu)	H2	H2	H4	T/T	G/G	G/G	G/G	A/A	T/T	A/A	C/C	C/C	C/C	A/A	T/T	43.135	44.395
Yangmai17	China(Jiangsu)	H2	H2	H4	T/T	G/G	G/G	G/G	A/A	T/T	A/A	C/C	C/C	C/C	A/A	T/T	38.821	41.333
Zhongzhi3	China(Beijing)	H2	H4	H4	T/T	A/A	C/C	A/A	G/G	T/T	A/A	C/C	C/C	C/C	A/A	T/T	43.174	46.174
Cangdong4	China(Tibet)	H2	H4	H4	T/T	A/A	C/C	A/A	G/G	T/T	A/A	C/C	C/C	C/C	A/A	T/T	33.478	35.05
Changwei18	China(Shandong)	H1	H4	H4	C/C	A/A	C/C	A/A	G/G	T/T	A/A	C/C	C/C	C/C	A/A	T/T	42.703	45.936
Jian26	China(Beijing)	H2	H4	H4	T/T	A/A	C/C	A/A	G/G	T/T	A/A	C/C	C/C	C/C	A/A	T/T	40.483	43.221
Jinmai33	China(Shanxi)	H2	H2	H4	T/T	G/G	G/G	G/G	A/A	T/T	A/A	C/C	C/C	C/C	A/A	T/T	44.567	47.864
Linhan5367	China(Shanxi)	H2	H2	H4	T/T	G/G	G/G	G/G	A/A	T/T	A/A	C/C	C/C	C/C	A/A	T/T	42	40.777
Xinong928	China(Shanxi)	H2	H2	H4	T/T	G/G	G/G	G/G	A/A	T/T	A/A	C/C	C/C	C/C	A/A	T/T	46.848	48.399
Yangmai4	China(Jiangsu)	H2	H2	H4	T/T	G/G	G/G	G/G	A/A	T/T	A/A	C/C	C/C	C/C	A/A	T/T	46.642	44.761
Yunhan719	China(Shanxi)	H2	H2	H4	T/T	G/G	G/G	G/G	A/A	T/T	A/A	C/C	C/C	C/C	A/A	T/T	46.496	46.615
Changhang1	China(Shanxi)	H2	H2	H4	T/T	G/G	G/G	G/G	A/A	T/T	A/A	C/C	C/C	C/C	A/A	T/T	45.572	43.698
Zhongmai175	China(Beijing)	H2	H2	H4	T/T	G/G	G/G	G/G	A/A	T/T	A/A	C/C	C/C	C/C	A/A	T/T	44.392	43.802
Changfeng4	China(Beijing)	H2	H2	H4	T/T	G/G	G/G	G/G	A/A	T/T	A/A	C/C	C/C	C/C	A/A	T/T	45.04	48.607
Sumai6	China(Jiangsu)	H2	H2	H4	T/T	G/G	G/G	G/G	A/A	T/T	A/A	C/C	C/C	C/C	A/A	T/T	45.319	41.468
Xuzhou24	China(Jiangsu)	H2	H2	H4	T/T	G/G	G/G	G/G	A/A	T/T	A/A	C/C	C/C	C/C	A/A	T/T	47.693	48.876
Yangmai10	China(Jiangsu)	H2	H2	H4	T/T	G/G	G/G	G/G	A/A	T/T	A/A	C/C	C/C	C/C	A/A	T/T	40.576	46.029
Qinmai4	China(Shanxi)	H2	H2	H4	T/T	G/G	G/G	G/G	A/A	T/T	A/A	C/C	C/C	C/C	A/A	T/T	46.842	48.842
Xinyang12	China(Henan)	H2	H2	H4	T/T	G/G	G/G	G/G	A/A	T/T	A/A	C/C	C/C	C/C	A/A	T/T	33.755	38.755
Beijing14	China(Beijing)	H2	H2	H4	T/T	G/G	G/G	G/G	A/A	T/T	A/A	C/C	C/C	C/C	A/A	T/T	42.42	45.42
Hanxuan11	China(Shanxi)	H2	H2	H4	T/T	G/G	G/G	G/G	A/A	T/T	A/A	C/C	C/C	C/C	A/A	T/T	33.286	35.286
Hanxuan2	China(Shanxi)	H2	H1	H4	T/T	G/G	C/C	G/G	A/A	T/T	A/A	C/C	C/C	C/C	A/A	T/T	32.433	35.433
Luonong10	China(Shanxi)	H2	H4	H4	T/T	A/A	C/C	A/A	G/G	T/T	A/A	C/C	C/C	C/C	A/A	T/T	34.962	38.962
Qinmai7	China(Shanxi)	H2	H2	H4	T/T	G/G	G/G	G/G	A/A	T/T	A/A	C/C	C/C	C/C	A/A	T/T	32.673	35.673
Qinmai8918	China(Shanxi)	H2	H2	H4	T/T	G/G	G/G	G/G	A/A	T/T	A/A	C/C	C/C	C/C	A/A	T/T	42.579	44.579
Qingfeng1	China(Gansu)	H2	H2	H4	T/T	G/G	G/G	G/G	A/A	T/T	A/A	C/C	C/C	C/C	A/A	T/T	37.477	40.477
Taiyuan633	China(Shanxi)	H2	H2	H4	T/T	G/G	G/G	G/G	A/A	T/T	A/A	C/C	C/C	C/C	A/A	T/T	44.083	47.083
Xifeng23	China(Gansu)	H2	H4	H4	T/T	A/A	C/C	A/A	G/G	T/T	A/A	C/C	C/C	C/C	A/A	T/T	41.237	44.237
Zhangdong29	China(Gansu)	H2	H2	H4	T/T	G/G	G/G	G/G	A/A	T/T	A/A	C/C	C/C	C/C	A/A	T/T	35.883	38.883
Changzhi620	China(Shanxi)	H2	H2	H4	T/T	G/G	G/G	G/G	A/A	T/T	A/A	C/C	C/C	C/C	A/A	T/T	33.137	35.137
Dongfanghong3	China(Beijing)	H2	H4	H4	T/T	A/A	C/C	A/A	G/G	T/T	A/A	C/C	C/C	C/C	A/A	T/T	NA	NA
Jichun1016	China(Jilin)	H1	H2	H4	C/C	G/G	G/G	G/G	A/A	T/T	A/A	C/C	C/C	C/C	A/A	T/T	41.528	NA
Jinan4	China(Shandong)	H2	H2	H4	T/T	G/G	G/G	G/G	A/A	T/T	A/A	C/C	C/C	C/C	A/A	T/T	43.03	NA
JingzhouHXB8410-7	China(Hubei)	H2	H4	H4	T/T	A/A	C/C	A/A	G/G	T/T	A/A	C/C	C/C	C/C	A/A	T/T	40.423	NA
Keqiang	China(Heilongjiang)	H1	H4	H4	C/C	A/A	C/C	A/A	G/G	T/T	A/A	C/C	C/C	C/C	A/A	T/T	35.973	NA
Kezhuang	China(Heilongjiang)		H4	H4	NA	A/A	C/C	A/A	G/G	T/T	A/A	C/C	C/C	C/C	A/A	T/T	35.401	NA
Liying3	China(Nanjing)	H2	H4	H4	T/T	A/A	C/C	A/A	G/G	T/T	A/A	C/C	C/C	C/C	A/A	T/T	36.331	NA
Amigo	America	H2	H4	H4	T/T	A/A	C/C	A/A	G/G	T/T	A/A	C/C	C/C	C/C	A/A	T/T	40.073	43.32
Betana	South Africa	H2	H4	H4	T/T	A/A	C/C	A/A	G/G	T/T	A/A	C/C	C/C	C/C	A/A	T/T	40.463	44.505
C591	India	H2	H1	H4	T/T	G/G	C/C	G/G	A/A	T/T	A/A	C/C	C/C	C/C	A/A	T/T	NA	48.319
CI012488	America	H1	H4	H4	C/C	A/A	C/C	A/A	G/G	T/T	A/A	C/C	C/C	C/C	A/A	T/T	36.387	39.153
Compair	Britain	H2	H4	H4	T/T	A/A	C/C	A/A	G/G	T/T	A/A	C/C	C/C	C/C	A/A	T/T	42.761	46.592
Oasis	America	H1	H4	H4	C/C	A/A	C/C	A/A	G/G	T/T	A/A	C/C	C/C	C/C	A/A	T/T	40.498	43.753
RL5405	Canada		H4	H4	NA	A/A	C/C	A/A	G/G	T/T	A/A	C/C	C/C	C/C	A/A	T/T	42.41	44.425
WA8165	America	H1	H1	H4	C/C	G/G	C/C	G/G	A/A	T/T	A/A	C/C	C/C	C/C	A/A	T/T	45.138	48.454
Filin	Mexico		H2	H4	NA	G/G	G/G	G/G	A/A	T/T	A/A	C/C	C/C	C/C	A/A	T/T	42.201	45.461
TrigoKleinCometa	Argentina	H2	H4	H4	T/T	A/A	C/C	A/A	G/G	T/T	A/A	C/C	C/C	C/C	A/A	T/T	38.454	40.208
Biyumai	America	H1	H4	H4	C/C	A/A	C/C	A/A	G/G	T/T	A/A	C/C	C/C	C/C	A/A	T/T	42.662	45.126
Darkan	Australia	H2	H4	H4	T/T	A/A	C/C	A/A	G/G	T/T	A/A	C/C	C/C	C/C	A/A	T/T	35.134	37.193
Afu	China(Henan)	H2	H4	H4	T/T	A/A	C/C	A/A	G/G	T/T	A/A	C/C	C/C	C/C	A/A	T/T	38.162	41.779
Ruanganyangmai	China(Zhejiang)	H2	H2	H4	T/T	G/G	G/G	G/G	A/A	T/T	A/A	C/C	C/C	C/C	A/A	T/T	33.53	36.885
Baiqimai	China(Gansu)	H2	H4	H4	T/T	A/A	C/C	A/A	G/G	T/T	A/A	C/C	C/C	C/C	A/A	T/T	35.273	39.296
Dahongmai	China(Shanxi)	H2	H1	H4	T/T	G/G	C/C	G/G	A/A	T/T	A/A	C/C	C/C	C/C	A/A	T/T	46.052	48.409
Xiaoqimai	China(Shanxi)	H2	H1	H4	T/T	G/G	C/C	G/G	A/A	T/T	A/A	C/C	C/C	C/C	A/A	T/T	33.35	35.25
Baimanghong	China(Shandong)	H2	H2	H4	T/T	G/G	G/G	G/G	A/A	T/T	A/A	C/C	C/C	C/C	A/A	T/T	41.323	45.89
Zaoyangmai	America	H1	H4	H4	C/C	A/A	C/C	A/A	G/G	T/T	A/A	C/C	C/C	C/C	A/A	T/T	41.827	44.527
Bima3	China(Henan)		H4	H4	NA	A/A	C/C	A/A	G/G	T/T	A/A	C/C	C/C	C/C	A/A	T/T	NA	42.845
Bima5	China(Henan)	H2	H2	H4	T/T	G/G	G/G	G/G	A/A	T/T	A/A	C/C	C/C	C/C	A/A	T/T	NA	38.681
Bima6	China(Henan)	H2	H2	H4	T/T	G/G	G/G	G/G	A/A	T/T	A/A	C/C	C/C	C/C	A/A	T/T	NA	39.37
SDI305	China(Shandong)	H2	H1	H4	T/T	G/G	C/C	G/G	A/A	T/T	A/A	C/C	C/C	C/C	A/A	T/T	33.263	35.41
Dingxi24	China(Gansu)	H2	H1	H4	T/T	G/G	C/C	G/G	A/A	T/T	A/A	C/C	C/C	C/C	A/A	T/T	NA	35.774
Xuzhou8	China(Jiangsu)	H2	H4	H4	T/T	A/A	C/C	A/A	G/G	T/T	A/A	C/C	C/C	C/C	A/A	T/T	42.332	45.104
9H65A	Portugal	H1	H4	H4	C/C	A/A	C/C	A/A	G/G	T/T	A/A	C/C	C/C	C/C	A/A	T/T	37.736	41.633
CI011415	America	H1	H4	H4	C/C	A/A	C/C	A/A	G/G	T/T	A/A	C/C	C/C	C/C	A/A	T/T	35.748	38.226
FHB143	America	H2	H4	H4	T/T	A/A	C/C	A/A	G/G	T/T	A/A	C/C	C/C	C/C	A/A	T/T	35.251	39.299
Matarrese	Italy	H2	H4	H4	T/T	A/A	C/C	A/A	G/G	T/T	A/A	C/C	C/C	C/C	A/A	T/T	40.603	43.774
ZC223	CIMMYT			H4	NA	A/A	C/C	NA	A/A	T/T	A/A	C/C	C/C	C/C	A/A	T/T	42.09	45.753
Parsee	Australia	H1	H4	H4	C/C	A/A	C/C	A/A	G/G	T/T	A/A	C/C	C/C	C/C	A/A	T/T	41.399	44.173
Garant	Germany	H1	H4	H4	C/C	A/A	C/C	A/A	G/G	T/T	A/A	C/C	C/C	C/C	A/A	T/T	39.868	42.87
Glenlea	Canada	H2	H1	H4	T/T	G/G	C/C	G/G	A/A	T/T	A/A	C/C	C/C	C/C	A/A	T/T	33.895	35.105
Hongyouzi	China(Beijing)	H2	H2	H4	T/T	G/G	G/G	G/G	A/A	T/T	A/A	C/C	C/C	C/C	A/A	T/T	36.616	39.93
Hongquanmang	China(Henan)	H2	H1	H4	T/T	G/G	C/C	G/G	A/A	T/T	A/A	C/C	C/C	C/C	A/A	T/T	33.488	35.327
Xiaobaimang	China(Beijing)	H1	H4	H4	C/C	A/A	C/C	A/A	G/G	T/T	A/A	C/C	C/C	C/C	A/A	T/T	38.715	40.896
SW304	China(Shandong)	H2	H4	H4	T/T	A/A	C/C	A/A	G/G	T/T	A/A	C/C	C/C	C/C	A/A	T/T	38.505	40.472
N301	China(Shanxi)	H2	H2	H4	T/T	G/G	G/G	G/G	A/A	T/T	A/A	C/C	C/C	C/C	A/A	T/T	35.323	38.174
Pm99076-1	China(Beijing)	H2	H4	H4	T/T	A/A	C/C	A/A	G/G	T/T	A/A	C/C	C/C	C/C	A/A	T/T	40.801	43.47
Xindong26	China(Xinjiang)	H2	H2	H4	T/T	G/G	G/G	G/G	A/A	T/T	A/A	C/C	C/C	C/C	A/A	T/T	37.797	35.341
Xindong32	China(Xinjiang)	H1	H2	H4	C/C	G/G	G/G	G/G	A/A	T/T	A/A	C/C	C/C	C/C	A/A	T/T	40.511	42.235
Aria	Poland	H2	H4	H4	T/T	A/A	C/C	A/A	G/G	T/T	A/A	C/C	C/C	C/C	A/A	T/T	35.737	39.206
Longmai28	China(Jiangsu)	H2	H2	H4	T/T	G/G	G/G	G/G	A/A	T/T	A/A	C/C	C/C	C/C	A/A	T/T	45.317	48.097
Hua2538	China(Hubei)	H2	H4	H4	T/T	A/A	C/C	A/A	G/G	T/T	A/A	C/C	C/C	C/C	A/A	T/T	42.864	45.741
Jimai4	China(Henan)	H2	H4	H4	T/T	A/A	C/C	A/A	G/G	T/T	A/A	C/C	C/C	C/C	A/A	T/T	43.396	45.419
Xinong189	China(Shanxi)	H2	H2	H4	T/T	G/G	G/G	G/G	A/A	T/T	A/A	C/C	C/C	C/C	A/A	T/T	46.424	48.653
Shuyou2018	China(Hebei)	H2	H4	H4	T/T	A/A	C/C	A/A	G/G	T/T	A/A	C/C	C/C	C/C	A/A	T/T	45.512	47.512
Fengyou10	China(Guizhou)	H2	H2	H5	T/T	G/G	G/G	G/G	A/A	T/T	G/G	C/C	C/C	C/C	A/A	T/T	42.716	45.361
Baimian3	China(Guizhou)	H1	H1	H5	C/C	G/G	C/C	G/G	A/A	T/T	G/G	C/C	C/C	C/C	A/A	T/T	43.408	45.038
Chuanmai65	China(Sichuan)	H2	H1	H5	T/T	G/G	C/C	G/G	A/A	T/T	G/G	C/C	C/C	C/C	A/A	T/T	42.367	44.267
Guinong28	China(Guizhou)	H2	H2	H5	T/T	G/G	G/G	G/G	A/A	T/T	G/G	C/C	C/C	C/C	A/A	T/T	46.32	48.879
Kechengmai2	China(Sichuan)	H2	H2	H5	T/T	G/G	G/G	G/G	A/A	T/T	G/G	C/C	C/C	C/C	A/A	T/T	38.051	42.274
Longjian101	China(Gansu)	H2	H2	H5	T/T	G/G	G/G	G/G	A/A	T/T	G/G	C/C	C/C	C/C	A/A	T/T	41.271	44.94
Longjian9343	China(Gansu)	H2	H2	H5	T/T	G/G	G/G	G/G	A/A	T/T	G/G	C/C	C/C	C/C	A/A	T/T	42.989	46.313
Mianmai46	China(Sichuan)		H2	H5	NA	G/G	G/G	G/G	A/A	T/T	G/G	C/C	C/C	C/C	A/A	T/T	44	47.475
Miannong7	China(Sichuan)	H2	H4	H5	T/T	A/A	C/C	A/A	G/G	T/T	G/G	C/C	C/C	C/C	A/A	T/T	46.701	48.968
Xiaoyan58	China(Shanxi)	H2	H4	H5	T/T	A/A	C/C	A/A	G/G	T/T	G/G	C/C	C/C	C/C	A/A	T/T	40.867	44.362
Yang12G16	China(Jiangsu)	H1	H2	H5	C/C	G/G	G/G	G/G	A/A	T/T	G/G	C/C	C/C	C/C	A/A	T/T	43.944	46.902
Lantian10	China(Gansu)	H2	H4	H5	T/T	A/A	C/C	A/A	G/G	T/T	G/G	C/C	C/C	C/C	A/A	T/T	46.818	48.702
Lunong44104	China(Shandong)	H2	H2	H5	T/T	G/G	G/G	G/G	A/A	T/T	G/G	C/C	C/C	C/C	A/A	T/T	46	48.508
Qianxingmai1	China(Guizhou)	H2	H2	H5	T/T	G/G	G/G	G/G	A/A	T/T	G/G	C/C	C/C	C/C	A/A	T/T	35.973	38.294
Qinmai1	China(Shanxi)	H2	H4	H5	T/T	A/A	C/C	A/A	G/G	T/T	G/G	C/C	C/C	C/C	A/A	T/T	46.566	48.415
Rongmai2	China(Sichuan)	H1	H2	H5	C/C	G/G	G/G	G/G	A/A	T/T	G/G	C/C	C/C	C/C	A/A	T/T	40.583	43.773
Cangdong1	China(Tibet)	H2	H4	H5	T/T	A/A	C/C	A/A	G/G	T/T	G/G	C/C	C/C	C/C	A/A	T/T	46.09	48.794
Carpo	Germany	H2	H4	H5	T/T	A/A	C/C	A/A	G/G	T/T	G/G	C/C	C/C	C/C	A/A	T/T	35.826	38.713
G15-14	China(Sichuan)	H2	H3	H5	T/T	A/A	C/C	A/A	A/A	T/T	G/G	C/C	C/C	C/C	A/A	T/T	44.039	48.233
Cangdong10	China(Tibet)	H2	H4	H5	T/T	A/A	C/C	A/A	G/G	T/T	G/G	C/C	C/C	C/C	A/A	T/T	41.414	43.073
Xichang76-9	China(Sichuan)	H2	H1	H5	T/T	G/G	C/C	G/G	A/A	T/T	G/G	C/C	C/C	C/C	A/A	T/T	40.783	42.712
Kehan10	China(Heilongjiang)	H2	H2	H5	T/T	G/G	G/G	G/G	A/A	T/T	G/G	C/C	C/C	C/C	A/A	T/T	36.163	40.332
Andros	Germany			H5	NA	G/G	C/C	G/G	G/G	T/T	G/G	C/C	C/C	C/C	A/A	T/T	35.089	38.491
Atidas	Germany	H2	H4	H5	T/T	A/A	C/C	A/A	G/G	T/T	G/G	C/C	C/C	C/C	A/A	T/T	35.589	38.851
Bindawarra	Australia	H2	H4	H5	T/T	A/A	C/C	A/A	G/G	T/T	G/G	C/C	C/C	C/C	A/A	T/T	35.373	38.534
Nongfeng88	China(Jiangsu)	H2	H2	H5	T/T	G/G	G/G	G/G	A/A	T/T	G/G	C/C	C/C	C/C	A/A	T/T	42.537	44.166
Qianmai19	China(Guizhou)	H2	H2	H5	T/T	G/G	G/G	G/G	A/A	T/T	G/G	C/C	C/C	C/C	A/A	T/T	38.318	42.822
Qianmai20	China(Guizhou)	H2	H2	H5	T/T	G/G	G/G	G/G	A/A	T/T	G/G	C/C	C/C	C/C	A/A	T/T	35.073	39.704
PZ15-9	China(Sichuan)	H1	H4	H6	C/C	A/A	C/C	A/A	G/G	T/T	A/A	T/T	C/C	G/G	A/A	G/G	46.536	49.229
RC10	China(Sichuan)	H2	H2	H6	T/T	G/G	G/G	G/G	A/A	T/T	A/A	T/T	C/C	G/G	A/A	G/G	46.546	48.447
RC11	China(Sichuan)	H2	H1	H6	T/T	G/G	C/C	G/G	A/A	T/T	A/A	T/T	C/C	G/G	A/A	G/G	43.424	46.517
RC19	China(Sichuan)	H2	H2	H6	T/T	G/G	G/G	G/G	A/A	T/T	A/A	T/T	C/C	G/G	A/A	G/G	47.289	49.852
RC2	China(Sichuan)	H2	H1	H6	T/T	G/G	C/C	G/G	A/A	T/T	A/A	T/T	C/C	G/G	A/A	G/G	43.228	46.491
RC21	China(Sichuan)	H2	H2	H6	T/T	G/G	G/G	G/G	A/A	T/T	A/A	T/T	C/C	G/G	A/A	G/G	44.728	47.542
RC22	China(Sichuan)	H2	H2	H6	T/T	G/G	G/G	G/G	A/A	T/T	A/A	T/T	C/C	G/G	A/A	G/G	42.464	45.98
RC24	China(Sichuan)	H2	H1	H6	T/T	G/G	C/C	G/G	A/A	T/T	A/A	T/T	C/C	G/G	A/A	G/G	42.803	46.642
RC25	China(Sichuan)	H2	H2	H6	T/T	G/G	G/G	G/G	A/A	T/T	A/A	T/T	C/C	G/G	A/A	G/G	NA	48.775
RC27	China(Sichuan)	H2	H2	H6	T/T	G/G	G/G	G/G	A/A	T/T	A/A	T/T	C/C	G/G	A/A	G/G	43.449	45.922
RC30	China(Sichuan)	H2	H1	H6	T/T	G/G	C/C	G/G	A/A	T/T	A/A	T/T	C/C	G/G	A/A	G/G	43.989	49.817
RC31	China(Sichuan)	H2	H2	H6	T/T	G/G	G/G	G/G	A/A	T/T	A/A	T/T	C/C	G/G	A/A	G/G	44.411	46.193
RC36	China(Sichuan)	H2	H3	H6	T/T	A/A	C/C	A/A	A/A	T/T	A/A	T/T	C/C	G/G	A/A	G/G	46.516	48.866
RC37	China(Sichuan)	H2	H2	H6	T/T	G/G	G/G	G/G	A/A	T/T	A/A	T/T	C/C	G/G	A/A	G/G	42.878	44.483
RC42	China(Sichuan)	H2	H1	H6	T/T	G/G	C/C	G/G	A/A	T/T	A/A	T/T	C/C	G/G	A/A	G/G	42.843	41.053
RC44	China(Sichuan)	H2	H3	H6	T/T	A/A	C/C	A/A	A/A	T/T	A/A	T/T	C/C	G/G	A/A	G/G	40.692	43.372
RC48	China(Sichuan)	H2	H1	H6	T/T	G/G	C/C	G/G	A/A	T/T	A/A	T/T	C/C	G/G	A/A	G/G	40.814	44.323
RC54	China(Sichuan)	H2	H1	H6	T/T	G/G	C/C	G/G	A/A	T/T	A/A	T/T	C/C	G/G	A/A	G/G	NA	44.32
RC56	China(Sichuan)	H2	H2	H6	T/T	G/G	G/G	G/G	A/A	T/T	A/A	T/T	C/C	G/G	A/A	G/G	42.603	45.169
RC60	China(Sichuan)	H2	H1	H6	T/T	G/G	C/C	G/G	A/A	T/T	A/A	T/T	C/C	G/G	A/A	G/G	43.952	44.589
RC64	China(Sichuan)	H2	H2	H6	T/T	G/G	G/G	G/G	A/A	T/T	A/A	T/T	C/C	G/G	A/A	G/G	40.322	45.486
RC65	China(Sichuan)	H2	H2	H6	T/T	G/G	G/G	G/G	A/A	T/T	A/A	T/T	C/C	G/G	A/A	G/G	41	44.74
RC67	China(Sichuan)	H2	H1	H6	T/T	G/G	C/C	G/G	A/A	T/T	A/A	T/T	C/C	G/G	A/A	G/G	42.708	46.393
RC69	China(Sichuan)	H2	H1	H6	T/T	G/G	C/C	G/G	A/A	T/T	A/A	T/T	C/C	G/G	A/A	G/G	NA	47.815
RC8	China(Sichuan)	H2		H6	T/T	NA	C/C	NA	A/A	T/T	A/A	T/T	C/C	G/G	A/A	G/G	40.094	44.285
SN1210	China(Shandong)	H2	H3	H6	T/T	A/A	C/C	A/A	A/A	T/T	A/A	T/T	C/C	G/G	A/A	G/G	42.297	46.122
SN2614	China(Shandong)	H2	H3	H6	T/T	A/A	C/C	A/A	A/A	T/T	A/A	T/T	C/C	G/G	A/A	G/G	43.092	46.07
SN2632	China(Shandong)	H2	H3	H6	T/T	A/A	C/C	A/A	A/A	T/T	A/A	T/T	C/C	G/G	A/A	G/G	41.815	44.849
SN2648	China(Shandong)	H2	H3	H6	T/T	A/A	C/C	A/A	A/A	T/T	A/A	T/T	C/C	G/G	A/A	G/G	44.205	46.036
SN2650	China(Shandong)	H2	H3	H6	T/T	A/A	C/C	A/A	A/A	T/T	A/A	T/T	C/C	G/G	A/A	G/G	43.687	46.645
SN2684	China(Shandong)	H2	H3	H6	T/T	A/A	C/C	A/A	A/A	T/T	A/A	T/T	C/C	G/G	A/A	G/G	43.664	44.157
SN284	China(Shandong)	H2	H2	H6	T/T	G/G	G/G	G/G	A/A	T/T	A/A	T/T	C/C	G/G	A/A	G/G	46.25	48.292
SW054-4	China(Shandong)	H2	H4	H6	T/T	A/A	C/C	A/A	G/G	T/T	A/A	T/T	C/C	G/G	A/A	G/G	38.769	41.527
Anmai7	China(Guizhou)		H3	H6	NA	A/A	C/C	A/A	A/A	T/T	A/A	T/T	C/C	G/G	A/A	G/G	38.976	40.667
Baomai1466	China(Jiangsu)	H2	H4	H6	T/T	A/A	C/C	A/A	G/G	T/T	A/A	T/T	C/C	G/G	A/A	G/G	41.236	44.649
Binmai3	China(Shandong)	H2	H2	H6	T/T	G/G	G/G	G/G	A/A	T/T	A/A	T/T	C/C	G/G	A/A	G/G	46.489	48.937
Chuanmai37	China(Sichuan)	H2	H3	H6	T/T	A/A	C/C	A/A	A/A	T/T	A/A	T/T	C/C	G/G	A/A	G/G	40.05	44.29
Chuanmai38	China(Sichuan)	H1	H2	H6	C/C	G/G	G/G	G/G	A/A	T/T	A/A	T/T	C/C	G/G	A/A	G/G	40.729	44.913
Chuanmai47	China(Sichuan)	H2	H1	H6	T/T	G/G	C/C	G/G	A/A	T/T	A/A	T/T	C/C	G/G	A/A	G/G	40.208	43.057
Chuanmai53	China(Sichuan)	H2	H1	H6	T/T	G/G	C/C	G/G	A/A	T/T	A/A	T/T	C/C	G/G	A/A	G/G	46.164	49.282
Chuanmai58	China(Sichuan)	H2	H1	H6	T/T	G/G	C/C	G/G	A/A	T/T	A/A	T/T	C/C	G/G	A/A	G/G	44.14	48.177
Chuanmai61	China(Sichuan)	H2	H2	H6	T/T	G/G	G/G	G/G	A/A	T/T	A/A	T/T	C/C	G/G	A/A	G/G	46.807	48.817
Chuanmai81	China(Sichuan)	H2	H1	H6	T/T	G/G	C/C	G/G	A/A	T/T	A/A	T/T	C/C	G/G	A/A	G/G	40.697	43.144
Chuanmai91	China(Sichuan)	H2	H2	H6	T/T	G/G	G/G	G/G	A/A	T/T	A/A	T/T	C/C	G/G	A/A	G/G	41.81	43.719
Chuanmai92	China(Sichuan)	H2	H2	H6	T/T	G/G	G/G	G/G	A/A	T/T	A/A	T/T	C/C	G/G	A/A	G/G	41.78	43.362
Chuannong26	China(Sichuan)	H2	H3	H6	T/T	A/A	C/C	A/A	A/A	T/T	A/A	T/T	C/C	G/G	A/A	G/G	40.529	44.685
Chuannong27	China(Sichuan)	H2	H3	H6	T/T	A/A	C/C	A/A	A/A	T/T	A/A	T/T	C/C	G/G	A/A	G/G	44.744	46.829
Chuanyu23	China(Sichuan)	H2	H3	H6	T/T	A/A	C/C	A/A	A/A	T/T	A/A	T/T	C/C	G/G	A/A	G/G	43.617	46.479
Dongdong1	China(Hubei)	H2	H4	H6	T/T	A/A	C/C	A/A	G/G	T/T	A/A	T/T	C/C	G/G	A/A	G/G	44.88	46.656
Shannong543842	China(Shandong)	H2	H2	H6	T/T	G/G	G/G	G/G	A/A	T/T	A/A	T/T	C/C	G/G	A/A	G/G	36.587	37.372
Shannong544014	China(Shandong)	H2	H2	H6	T/T	G/G	G/G	G/G	A/A	T/T	A/A	T/T	C/C	G/G	A/A	G/G	39.353	42.34
Shannong544112	China(Shandong)	H2	H2	H6	T/T	G/G	G/G	G/G	A/A	T/T	A/A	T/T	C/C	G/G	A/A	G/G	36.738	40.089
Shannong544208	China(Shandong)	H2	H2	H6	T/T	G/G	G/G	G/G	A/A	T/T	A/A	T/T	C/C	G/G	A/A	G/G	39.159	42.589
Shannong92145E8-9	China(Shandong)	H2	H3	H6	T/T	A/A	C/C	A/A	A/A	T/T	A/A	T/T	C/C	G/G	A/A	G/G	41.329	44.159
ShannongF4587	China(Shandong)	H2	H1	H6	T/T	G/G	C/C	G/G	A/A	T/T	A/A	T/T	C/C	G/G	A/A	G/G	44.248	47.909
ShannongG6838	China(Shandong)	H2	H1	H6	T/T	G/G	C/C	G/G	A/A	T/T	A/A	T/T	C/C	G/G	A/A	G/G	39.908	43.934
ShannongN4283	China(Shandong)	H2	H3	H6	T/T	A/A	C/C	A/A	A/A	T/T	A/A	T/T	C/C	G/G	A/A	G/G	44.151	46.832
ShannongV3276	China(Shandong)	H2	H3	H6	T/T	A/A	C/C	A/A	A/A	T/T	A/A	T/T	C/C	G/G	A/A	G/G	41.613	45.173
Shannongai330	China(Shandong)	H1	H2	H6	C/C	G/G	G/G	G/G	A/A	T/T	A/A	T/T	C/C	G/G	A/A	G/G	39.556	41.762
Shan229	China(Shanxi)	H2	H3	H6	T/T	A/A	C/C	A/A	A/A	T/T	A/A	T/T	C/C	G/G	A/A	G/G	40.499	42.311
Shumai1601	China(Sichuan)	H2	H2	H6	T/T	G/G	G/G	G/G	A/A	T/T	A/A	T/T	C/C	G/G	A/A	G/G	40.745	44.735
Shumai1659	China(Sichuan)	H2		H6	T/T	NA	C/C	NA	A/A	T/T	A/A	T/T	C/C	G/G	A/A	G/G	43.42	45.957
Shumai1681	China(Sichuan)	H2	H2	H6	T/T	G/G	G/G	G/G	A/A	T/T	A/A	T/T	C/C	G/G	A/A	G/G	40.698	44.424
Tainong18	China(Shandong)	H2	H3	H6	T/T	A/A	C/C	A/A	A/A	T/T	A/A	T/T	C/C	G/G	A/A	G/G	40.032	42.157
Tianxuan43	China(Gansu)	H2	H3	H6	T/T	A/A	C/C	A/A	A/A	T/T	A/A	T/T	C/C	G/G	A/A	G/G	37.677	39.354
Tianxuan50	China(Gansu)	H2	H1	H6	T/T	G/G	C/C	G/G	A/A	T/T	A/A	T/T	C/C	G/G	A/A	G/G	NA	42.823
Weimai7	China(Shandong)	H2	H2	H6	T/T	G/G	G/G	G/G	A/A	T/T	A/A	T/T	C/C	G/G	A/A	G/G	40.233	44.691
XiangMyou	China(Hunan)	H2	H2	H6	T/T	G/G	G/G	G/G	A/A	T/T	A/A	T/T	C/C	G/G	A/A	G/G	38.473	40
Xiaoyan107	China(Shanxi)	H2	H3	H6	T/T	A/A	C/C	A/A	A/A	T/T	A/A	T/T	C/C	G/G	A/A	G/G	39.332	41.714
Yannong15	China(Shandong)	H2	H3	H6	T/T	A/A	C/C	A/A	A/A	T/T	A/A	T/T	C/C	G/G	A/A	G/G	41.2	44.62
Yannong22	China(Shandong)	H2	H3	H6	T/T	A/A	C/C	A/A	A/A	T/T	A/A	T/T	C/C	G/G	A/A	G/G	43.306	46.495
JingzhouHXB8415-266	China(Hubei)	H1	H3	H6	C/C	A/A	C/C	A/A	A/A	T/T	A/A	T/T	C/C	G/G	A/A	G/G	43.306	NA
Nanda2419	China(Jiangsu)	H2	H1	H6	T/T	G/G	C/C	G/G	A/A	T/T	A/A	T/T	C/C	G/G	A/A	G/G	44.915	47.875
Wangmai15	China(Jiangsu)	H2	H2	H6	T/T	G/G	G/G	G/G	A/A	T/T	A/A	T/T	C/C	G/G	A/A	G/G	37.452	38.421
Wuyimai	China(Sichuan)	H1	H3	H6	C/C	A/A	C/C	A/A	A/A	T/T	A/A	T/T	C/C	G/G	A/A	G/G	43.757	44.551
Yrindebragilia	China(Beijing)	H2	H2	H6	T/T	G/G	G/G	G/G	A/A	T/T	A/A	T/T	C/C	G/G	A/A	G/G	43.086	45.374
Ourou	Chile	H2	H2	H6	T/T	G/G	G/G	G/G	A/A	T/T	A/A	T/T	C/C	G/G	A/A	G/G	43.872	46.118
Gaboto	Argentina	H2	H2	H6	T/T	G/G	G/G	G/G	A/A	T/T	A/A	T/T	C/C	G/G	A/A	G/G	33.559	35.634
Napo63	Australia		H1	H6	NA	G/G	C/C	G/G	A/A	T/T	A/A	T/T	C/C	G/G	A/A	G/G	NA	39.214
CaldenInta	Argentina	H2	H3	H6	T/T	A/A	C/C	A/A	A/A	T/T	A/A	T/T	C/C	G/G	A/A	G/G	41.025	43.665
Baixiaomai	China(Sichuan)	H2	H3	H6	T/T	A/A	C/C	A/A	A/A	T/T	A/A	T/T	C/C	G/G	A/A	G/G	46.184	48.355
Dazibai	China(Shanxi)	H1	H2	H6	C/C	G/G	G/G	G/G	A/A	T/T	A/A	T/T	C/C	G/G	A/A	G/G	38.652	42.367
Paidengmai	China(Sichuan)	H2	H3	H6	T/T	A/A	C/C	A/A	A/A	T/T	A/A	T/T	C/C	G/G	A/A	G/G	40.687	44.361
Heimangmai	China(Hebei)	H2	H4	H6	T/T	A/A	C/C	A/A	G/G	T/T	A/A	T/T	C/C	G/G	A/A	G/G	40.599	44.946
LX46	China(Beijing)	H2	H3	H6	T/T	A/A	C/C	A/A	A/A	T/T	A/A	T/T	C/C	G/G	A/A	G/G	42.857	45.967
Cangchun10	China(Tibet)	H2	H3	H6	T/T	A/A	C/C	A/A	A/A	T/T	A/A	T/T	C/C	G/G	A/A	G/G	40.644	43.4685
Cangchun951	China(Tibet)	H2	H2	H6	T/T	G/G	G/G	G/G	A/A	T/T	A/A	T/T	C/C	G/G	A/A	G/G	45	47.634
Pusa6	India	H2	H2	H6	T/T	G/G	G/G	G/G	A/A	T/T	A/A	T/T	C/C	G/G	A/A	G/G	43.614	46.502
14/2157	China(Xinjiang)	H1	H1	H6	C/C	G/G	C/C	G/G	A/A	T/T	A/A	T/T	C/C	G/G	A/A	G/G	43.231	46.1
CD0151756-6	China(Sichuan)	H2	H4	H6	T/T	A/A	C/C	A/A	G/G	T/T	A/A	T/T	C/C	G/G	A/A	G/G	45.374	48.606
G15-19	China(Sichuan)	H2	H3	H6	T/T	A/A	C/C	A/A	A/A	T/T	A/A	T/T	C/C	G/G	A/A	G/G	43.066	46.461
Kefeng3	China(Heilongjiang)	H1	H2	H6	C/C	G/G	G/G	G/G	A/A	T/T	A/A	T/T	C/C	G/G	A/A	G/G	32.919	35.199
Xindong34	China(Xinjiang)		H2	H6	NA	G/G	G/G	G/G	A/A	T/T	A/A	T/T	C/C	G/G	A/A	G/G	34.822	36.834
Dongmai251	China(Hubei)	H2	H4	H7	T/T	A/A	C/C	A/A	G/G	T/T	G/G	T/T	C/C	G/G	A/A	G/G	44.867	47.398
Dongmai596	China(Hubei)	H2	H2	H7	T/T	G/G	G/G	G/G	A/A	T/T	G/G	T/T	C/C	G/G	A/A	G/G	48.313	49.677
Huamai9	China(Hubei)	H2	H4	H7	T/T	A/A	C/C	A/A	G/G	T/T	G/G	T/T	C/C	G/G	A/A	G/G	48.829	50.395
Linmai2	China(Shandong)	H2	H2	H7	T/T	G/G	G/G	G/G	A/A	T/T	G/G	T/T	C/C	G/G	A/A	G/G	48.384	49.351
Shengmai102	China(Shandong)	H2	H4	H7	T/T	A/A	C/C	A/A	G/G	T/T	G/G	T/T	C/C	G/G	A/A	G/G	49.102	50.58
Xin289	China(Shandong)	H1	H2	H7	C/C	G/G	G/G	G/G	A/A	T/T	G/G	T/T	C/C	G/G	A/A	G/G	42.96	44.982
RC15	China(Sichuan)	H2	H2	H7	T/T	G/G	G/G	G/G	A/A	T/T	G/G	T/T	C/C	G/G	A/A	G/G	44.063	47.624
RC38	China(Sichuan)	H2	H2	H7	T/T	G/G	G/G	G/G	A/A	T/T	G/G	T/T	C/C	G/G	A/A	G/G	46.114	48.916
RC58	China(Sichuan)	H2	H2	H7	T/T	G/G	G/G	G/G	A/A	T/T	G/G	T/T	C/C	G/G	A/A	G/G	47.129	49.568
Cangmai028	China(Hebei)	H2	H4	H7	T/T	A/A	C/C	A/A	G/G	T/T	G/G	T/T	C/C	G/G	A/A	G/G	40.21	43.923
Chuanmai80	China(Sichuan)	H2	H1	H7	T/T	G/G	C/C	G/G	A/A	T/T	G/G	T/T	C/C	G/G	A/A	G/G	48.36	50.232
Dongmai12	China(Hubei)	H2	H2	H7	T/T	G/G	G/G	G/G	A/A	T/T	G/G	T/T	C/C	G/G	A/A	G/G	45.816	47.697
Shannong205	China(Sichuan)	H2	H2	H7	T/T	G/G	G/G	G/G	A/A	T/T	G/G	T/T	C/C	G/G	A/A	G/G	41.085	43.922
Shannong544035	China(Shandong)	H2	H2	H7	T/T	G/G	G/G	G/G	A/A	T/T	G/G	T/T	C/C	G/G	A/A	G/G	40.539	43.932
Shumai1629	China(Sichuan)	H2	H2	H7	T/T	G/G	G/G	G/G	A/A	T/T	G/G	T/T	C/C	G/G	A/A	G/G	NA	45.109
Subao8	China(Jiangsu)	H2	H4	H7	T/T	A/A	C/C	A/A	G/G	T/T	G/G	T/T	C/C	G/G	A/A	G/G	43.805	46.902
Yangmai1	China(Jiangsu)	H2	H4	H7	T/T	A/A	C/C	A/A	G/G	T/T	G/G	T/T	C/C	G/G	A/A	G/G	42.374	44.104
Yumai18	China(Henan)	H2	H4	H7	T/T	A/A	C/C	A/A	G/G	T/T	G/G	T/T	C/C	G/G	A/A	G/G	48.602	50.596
Zhongkemai138	China(Sichuan)	H2	H2	H7	T/T	G/G	G/G	G/G	A/A	T/T	G/G	T/T	C/C	G/G	A/A	G/G	48.851	49.851
Jinan13	China(Shandong)	H2	H4	H7	T/T	A/A	C/C	A/A	G/G	T/T	G/G	T/T	C/C	G/G	A/A	G/G	48.369	50.414
Jimai34	China(Hebei)		H2	H7	NA	G/G	G/G	G/G	A/A	T/T	G/G	T/T	C/C	G/G	A/A	G/G	45.307	48.912
Jishen5099	China(Hebei)	H2	H2	H7	T/T	G/G	G/G	G/G	A/A	T/T	G/G	T/T	C/C	G/G	A/A	G/G	48.175	49.05
Jinmai63	China(Shanxi)	H2	H2	H7	T/T	G/G	G/G	G/G	A/A	T/T	G/G	T/T	C/C	G/G	A/A	G/G	48.923	49.386
Linyou2069	China(Shanxi)	H2	H4	H7	T/T	A/A	C/C	A/A	G/G	T/T	G/G	T/T	C/C	G/G	A/A	G/G	44.019	46.566
Lumai4	China(Shandong)	H2	H2	H7	T/T	G/G	G/G	G/G	A/A	T/T	G/G	T/T	C/C	G/G	A/A	G/G	43.131	45.49
Pingyang348	China(Shanxi)	H2	H2	H7	T/T	G/G	G/G	G/G	A/A	T/T	G/G	T/T	C/C	G/G	A/A	G/G	48.409	49.259
Xinchun2	China(Xinjiang)	H2	H2	H7	T/T	G/G	G/G	G/G	A/A	T/T	G/G	T/T	C/C	G/G	A/A	G/G	48.825	49.613
Chang6452	China(Shanxi)	H2	H2	H7	T/T	G/G	G/G	G/G	A/A	T/T	G/G	T/T	C/C	G/G	A/A	G/G	48.058	49.887
Yanzhan1	China(Henan)	H2	H4	H7	T/T	A/A	C/C	A/A	G/G	T/T	G/G	T/T	C/C	G/G	A/A	G/G	41.795	44.176
Chuanmai33	China(Sichuan)	H2	H4	H7	T/T	A/A	C/C	A/A	G/G	T/T	G/G	T/T	C/C	G/G	A/A	G/G	46.966	49.939
Huaimai22	China(Jiangsu)	H2	H4	H7	T/T	A/A	C/C	A/A	G/G	T/T	G/G	T/T	C/C	G/G	A/A	G/G	48.337	50.936
Jinmai85	China(Shanxi)	H1	H2	H7	C/C	G/G	G/G	G/G	A/A	T/T	G/G	T/T	C/C	G/G	A/A	G/G	48.488	49.064
Chuannong21	China(Sichuan)	H2	H4	H7	T/T	A/A	C/C	A/A	G/G	T/T	G/G	T/T	C/C	G/G	A/A	G/G	48.409	50.051
Huadong3	China(Jiangsu)	H1	H2	H7	C/C	G/G	G/G	G/G	A/A	T/T	G/G	T/T	C/C	G/G	A/A	G/G	42.444	45.444
Jimai9	China(Hebei)	H1	H2	H7	C/C	G/G	G/G	G/G	A/A	T/T	G/G	T/T	C/C	G/G	A/A	G/G	42.035	45.035
Longchun8	China(Gansu)	H1	H2	H7	C/C	G/G	G/G	G/G	A/A	T/T	G/G	T/T	C/C	G/G	A/A	G/G	47.89	49.89
Xuzhou14	China(Jiangsu)	H2	H2	H7	T/T	G/G	G/G	G/G	A/A	T/T	G/G	T/T	C/C	G/G	A/A	G/G	46.139	49.139
Abo	China(Henan)	H2	H2	H7	T/T	G/G	G/G	G/G	A/A	T/T	G/G	T/T	C/C	G/G	A/A	G/G	44.156	47.542
9H96FucenseSpain	Spain	H2	H4	H7	T/T	A/A	C/C	A/A	G/G	T/T	G/G	T/T	C/C	G/G	A/A	G/G	41.39	43.719
Shannong17	China(Shandong)	H2	H4	H7	T/T	A/A	C/C	A/A	G/G	T/T	G/G	T/T	C/C	G/G	A/A	G/G	45.986	48.418
Yingbo700	China(Hebei)	H2	H2	H7	T/T	G/G	G/G	G/G	A/A	T/T	G/G	T/T	C/C	G/G	A/A	G/G	48.535	49.828
Yannong18	China(Shandong)	H2	H4	H7	T/T	A/A	C/C	A/A	G/G	T/T	G/G	T/T	C/C	G/G	A/A	G/G	48.403	50.721
Chang4640	China(Shanxi)	H2	H4	H7	T/T	A/A	C/C	A/A	G/G	T/T	G/G	T/T	C/C	G/G	A/A	G/G	48.385	50.933
Shan150	China(Shanxi)	H2	H4	H7	T/T	A/A	C/C	A/A	G/G	T/T	G/G	T/T	C/C	G/G	A/A	G/G	41.677	44.318
Wanmai20	China(Henan)	H2	H2	H7	T/T	G/G	G/G	G/G	A/A	T/T	G/G	T/T	C/C	G/G	A/A	G/G	45.233	47.672
Zhengmai0856	China(Henan)	H2	H4	H7	T/T	A/A	C/C	A/A	G/G	T/T	G/G	T/T	C/C	G/G	A/A	G/G	48.46	50.248
Huaimai20	China(Jiangsu)	H2	H2	H7	T/T	G/G	G/G	G/G	A/A	T/T	G/G	T/T	C/C	G/G	A/A	G/G	48.789	49.502
Yangmai15	China(Jiangsu)	H2	H2	H7	T/T	G/G	G/G	G/G	A/A	T/T	G/G	T/T	C/C	G/G	A/A	G/G	44.074	48.238
Yimai8	China(Sichuan)	H2	H2	H7	T/T	G/G	G/G	G/G	A/A	T/T	G/G	T/T	C/C	G/G	A/A	G/G	48.05	49.929
Dongmai21	China(Hubei)	H1	H2	H7	C/C	G/G	G/G	G/G	A/A	T/T	G/G	T/T	C/C	G/G	A/A	G/G	46.453	48.453
Jimai15	China(Hebei)	H2	H2	H7	T/T	G/G	G/G	G/G	A/A	T/T	G/G	T/T	C/C	G/G	A/A	G/G	39.973	44.973
Rumai1	China(Shandong)	H2	H4	H7	T/T	A/A	C/C	A/A	G/G	T/T	G/G	T/T	C/C	G/G	A/A	G/G	48.707	49.707
Dingxi35	China(Gansu)	H2	H2	H7	T/T	G/G	G/G	G/G	A/A	T/T	G/G	T/T	C/C	G/G	A/A	G/G	44.144	48.144
Fengyou9	China(Guizhou)		H4	H7	NA	A/A	C/C	A/A	G/G	T/T	G/G	T/T	C/C	G/G	A/A	G/G	44.348	47.348
Tianhe3	China(Henan)	H2	H4	H8	T/T	A/A	C/C	A/A	G/G	T/T	G/G	T/T	C/C	C/C	A/A	G/G	47.582	49.111
Zhumai6	China(Henan)	H2	H4	H8	T/T	A/A	C/C	A/A	G/G	T/T	G/G	T/T	C/C	C/C	A/A	G/G	45.6	48.744
Heng4338	China(Hebei)	H2	H4	H8	T/T	A/A	C/C	A/A	G/G	T/T	G/G	T/T	C/C	C/C	A/A	G/G	45.888	48.332
Jinghua11	China(Beijing)	H2	H1	H8	T/T	G/G	C/C	G/G	A/A	T/T	G/G	T/T	C/C	C/C	A/A	G/G	48.915	49.004
Lunxuan987	China(Beijing)	H2	H4	H8	T/T	A/A	C/C	A/A	G/G	T/T	G/G	T/T	C/C	C/C	A/A	G/G	45.057	48.103
Jinmai53	China(Shanxi)	H2	H4	H8	T/T	A/A	C/C	A/A	G/G	T/T	G/G	T/T	C/C	C/C	A/A	G/G	46.749	48.749
Yumai34	China(Henan)	H2	H1	H8	T/T	G/G	C/C	G/G	A/A	T/T	G/G	T/T	C/C	C/C	A/A	G/G	47.034	50.921
Huaimai25	China(Jiangsu)	H2	H4	H8	T/T	A/A	C/C	A/A	G/G	T/T	G/G	T/T	C/C	C/C	A/A	G/G	45.517	47.61
Fengyou8	China(Guizhou)		H1	H8	NA	G/G	C/C	G/G	A/A	T/T	G/G	T/T	C/C	C/C	A/A	G/G	45.676	47.676
Guinong19	China(Guizhou)	H2	H4		T/T	A/A	C/C	A/A	G/G	T/T	G/G	C/C	C/C	C/C	NA	NA	45.778	49.38
Han6172	China(Hebei)	H2	H4		T/T	A/A	C/C	A/A	G/G	T/T	G/G	NA	NA	NA	A/A	NA	44.548	46.617
Henong972	China(Hebei)	H2	H4		T/T	A/A	C/C	A/A	G/G	T/T	G/G	NA	NA	C/C	A/A	T/T	48.815	49.251
Huamai2152	China(Hubei)	H2	H4		T/T	A/A	C/C	A/A	G/G	T/T	G/G	NA	NA	C/C	A/A	T/T	48.411	49.07
Jinan15	China(Shandong)	H1	H4		C/C	A/A	C/C	A/A	G/G	T/T	G/G	NA	T/T	NA	NA	T/T	47.815	49.995
Jinmai41	China(Shanxi)	H2	H4		T/T	A/A	C/C	A/A	G/G	T/T	G/G	T/T	NA	NA	A/A	NA	41.098	45.942
Mianyang24	China(Sichuan)	H2	H4		T/T	A/A	C/C	A/A	G/G	T/T	G/G	NA	NA	C/C	A/A	T/T	48	49.631
Shimai22	China(Hebei)	H2	H4		T/T	A/A	C/C	A/A	G/G	T/T	G/G	T/T	T/T	C/C	T/T	T/T	44.427	46.545
RC17	China(Sichuan)	H2			T/T	G/G	NA	G/G	A/A	T/T	NA	T/T	C/C	G/G	A/A	G/G	42.272	46.199
RC33	China(Sichuan)	H2	H1		T/T	G/G	C/C	G/G	A/A	C/C	A/A	C/C	C/C	C/C	T/T	T/T	40.084	41.249
RC39	China(Sichuan)	H2	H4		T/T	A/A	C/C	A/A	G/G	T/T	G/G	C/C	C/C	C/C	T/T	T/T	43.762	45.939
SN2363	China(Shandong)	H2	H4		T/T	A/A	C/C	A/A	G/G	T/T	NA	T/T	C/C	G/G	A/A	G/G	40.355	44.528
SN2671	China(Shandong)	H2	H4		T/T	A/A	C/C	A/A	G/G	C/C	A/A	C/C	NA	NA	T/T	NA	42.861	45.144
SW0096	China(Shandong)	H2	H1		T/T	G/G	C/C	G/G	A/A	T/T	NA	T/T	C/C	G/G	A/A	G/G	42.672	43.086
SW576	China(Shandong)	H1			C/C	NA	C/C	A/A	G/G	C/C	A/A	C/C	C/C	C/C	T/T	T/T	43.121	43.106
Y16-2756	China(Sichuan)	H2	H3		T/T	A/A	C/C	A/A	A/A	T/T	A/A	T/T	C/C	C/C	A/A	T/T	43.74	46.287
An85zhong124-2	China(Beijing)	H2	H4		T/T	A/A	C/C	A/A	G/G	T/T	A/A	NA	C/C	C/C	A/A	NA	46.205	49.818
Bainong5847	China(Henan)	H2	H2		T/T	G/G	G/G	G/G	A/A	T/T	G/G	C/C	C/C	C/C	A/A	G/G	43.857	45.905
Baofeng104	China(Beijing)	H2	H4		T/T	A/A	C/C	A/A	G/G	T/T	A/A	T/T	T/T	C/C	A/A	G/G	44.903	46.659
Baokemai1330	China(Jiangsu)	H2	H4		T/T	A/A	C/C	A/A	G/G	T/T	NA	NA	NA	NA	A/A	G/G	48.248	49.573
Baomai14201	China(Jiangsu)	H2	H2		T/T	G/G	G/G	G/G	A/A	T/T	NA	T/T	C/C	G/G	A/A	G/G	41.236	43.214
Bimai18	China(Guizhou)	H2	H4		T/T	A/A	C/C	A/A	G/G	T/T	G/G	C/C	T/T	C/C	T/T	T/T	47.36	49.762
Changmai26	China(Sichuan)	H2	H4		T/T	A/A	C/C	A/A	G/G	T/T	G/G	C/C	C/C	C/C	A/A	G/G	48.492	49.496
Changmai28	China(Sichuan)	H2	H4		T/T	A/A	C/C	A/A	G/G	T/T	G/G	C/C	C/C	C/C	A/A	G/G	48.599	49.78
Chuanmai30	China(Sichuan)	H2	H4		T/T	A/A	C/C	A/A	G/G	T/T	G/G	C/C	C/C	NA	A/A	G/G	44.061	48.776
Chuanmai51	China(Sichuan)	H2	H2		T/T	G/G	G/G	G/G	A/A	T/T	G/G	C/C	C/C	G/G	A/A	G/G	42.937	45.788
Chuanmai67	China(Sichuan)	H2	H4		T/T	A/A	C/C	A/A	G/G	T/T	A/A	T/T	C/C	NA	A/A	G/G	41.982	44.901
Chuannong16	China(Sichuan)	H2	H4		T/T	A/A	C/C	A/A	G/G	T/T	NA	NA	C/C	NA	A/A	G/G	45.698	46.839
Chuanyu16	China(Sichuan)	H2	H4		T/T	A/A	C/C	A/A	G/G	T/T	A/A	T/T	C/C	NA	A/A	G/G	48.162	49.484
Chuanyu19	China(Sichuan)	H2	H4		T/T	A/A	C/C	A/A	G/G	T/T	G/G	C/C	C/C	C/C	T/T	T/T	42.736	46.581
Dong42985	China(Hubei)	H2			T/T	G/G	NA	G/G	A/A	C/C	A/A	C/C	C/C	G/G	T/T	G/G	44.947	45.624
Dong80-25-7	China(Hubei)	H2	H4		T/T	A/A	C/C	A/A	G/G	C/C	A/A	C/C	C/C	C/C	T/T	G/G	48.759	49.161
Dongxi84-1031	China(Hubei)	H2	H4		T/T	A/A	C/C	A/A	G/G	T/T	G/G	T/T	C/C	NA	A/A	G/G	47.26	49.32
Hanyou3475	China(Hebei)	H2	H4		T/T	A/A	C/C	A/A	G/G	T/T	G/G	C/C	T/T	C/C	T/T	T/T	45.763	47.253
JunmaiK8	China(Henan)	H2	H4		T/T	A/A	C/C	A/A	G/G	T/T	G/G	T/T	NA	NA	A/A	NA	48.681	49.3
Lankao906	China(Henan)	H2	H4		T/T	A/A	C/C	A/A	G/G	T/T	G/G	NA	NA	NA	NA	NA	42.641	44.34
Lantian17	China(Gansu)	H2			T/T	G/G	NA	G/G	A/A	T/T	NA	C/C	C/C	C/C	A/A	T/T	38.747	37.336
Lantian21	China(Gansu)	H2	H4		T/T	A/A	C/C	A/A	G/G	T/T	G/G	NA	NA	NA	NA	NA	45.272	47.95
ShannongA9916	China(Shandong)	H2	H4		T/T	A/A	C/C	A/A	G/G	T/T	A/A	C/C	T/T	C/C	NA	T/T	42.695	46.821
ShannongD2767	China(Shandong)	H2	H4		T/T	A/A	C/C	A/A	G/G	T/T	NA	T/T	C/C	G/G	A/A	G/G	42.952	45.602
ShannongK0754	China(Shandong)	H2	H2		T/T	G/G	G/G	G/G	A/A	T/T	NA	T/T	C/C	G/G	A/A	G/G	46.051	48.273
Shannong384	China(Shanxi)	H2	H4		T/T	A/A	C/C	A/A	G/G	T/T	G/G	T/T	T/T	C/C	A/A	T/T	40.456	43.852
Shengmai101	China(Shandong)	H2	H2		T/T	G/G	G/G	G/G	A/A	T/T	G/G	T/T	T/T	C/C	A/A	T/T	42.08	45.049
Shiai7	China(Hebei)	H2	H4		T/T	A/A	C/C	A/A	G/G	T/T	A/A	C/C	T/T	C/C	A/A	T/T	42.099	46.636
Shijiazhuang54	China(Hebei)	H1	H2		C/C	G/G	G/G	G/G	A/A	NA	A/A	C/C	T/T	C/C	T/T	T/T	38.992	40.538
Shimai14	China(Hebei)	H2	H4		T/T	A/A	C/C	A/A	G/G	T/T	A/A	T/T	C/C	C/C	A/A	G/G	NA	41.724
Shumai1618	China(Sichuan)	H1	H4		C/C	A/A	C/C	A/A	G/G	T/T	A/A	C/C	C/C	C/C	NA	T/T	42.28	45.343
Shumai1630	China(Sichuan)	H2			T/T	NA	C/C	NA	G/G	T/T	NA	T/T	C/C	G/G	A/A	G/G	40.285	48.095
Shumai1633	China(Sichuan)	H2	H4		T/T	A/A	C/C	A/A	G/G	T/T	G/G	C/C	C/C	C/C	T/T	T/T	40.868	43.755
Shumai1638	China(Sichuan)	H2	H4		T/T	A/A	C/C	A/A	G/G	T/T	G/G	C/C	C/C	G/G	A/A	G/G	44.446	49.107
Shumai1676	China(Sichuan)	H2	H4		T/T	A/A	C/C	A/A	G/G	C/C	A/A	C/C	C/C	C/C	T/T	T/T	38.013	46.038
Si12-4	China(Jiangsu)	H2	H4		T/T	A/A	C/C	A/A	G/G	T/T	A/A	C/C	C/C	C/C	NA	T/T	47.273	49.517
Sukenmai1008	China(Jiangsu)	H2	H4		T/T	A/A	C/C	A/A	G/G	T/T	A/A	NA	T/T	C/C	NA	NA	48.159	49.394
Tai5902	China(Shanxi)	H1	H4		C/C	A/A	C/C	A/A	G/G	C/C	A/A	T/T	C/C	C/C	A/A	T/T	40.816	44.512
Tianxuan47	China(Gansu)	H2	H4		T/T	A/A	C/C	A/A	G/G	T/T	A/A	T/T	T/T	G/G	A/A	G/G	47.764	49.024
Xian118	China(Shanxi)	H2	H4		T/T	A/A	C/C	A/A	G/G	T/T	A/A	C/C	NA	C/C	NA	T/T	40.371	44.147
Xifu12	China(Sichuan)	H2	H4		T/T	A/A	C/C	A/A	G/G	T/T	G/G	C/C	C/C	G/G	A/A	G/G	44.787	48.043
Xikemai2	China(Sichuan)	H2	H4		T/T	A/A	C/C	A/A	G/G	T/T	G/G	C/C	C/C	C/C	T/T	T/T	37.52	40.467
Xiaoyan18	China(Shanxi)	H1	H4		C/C	A/A	C/C	A/A	G/G	T/T	A/A	C/C	C/C	C/C	NA	T/T	48.089	49.1
Xinmai208	China(Henan)	H2	H4		T/T	A/A	C/C	A/A	G/G	T/T	A/A	C/C	T/T	C/C	T/T	T/T	43.271	45.914
Zhongliang31	China(Gansu)	H2	H4		T/T	A/A	C/C	A/A	G/G	T/T	G/G	NA	NA	NA	A/A	NA	42.979	45.979
Zhongzhi4	China(Beijing)	H2	H2		T/T	G/G	G/G	G/G	A/A	T/T	G/G	C/C	C/C	C/C	A/A	G/G	38.561	40.561
Baomai5	China(Shanxi)	H2	H4		T/T	A/A	C/C	A/A	G/G	T/T	G/G	NA	NA	NA	A/A	NA	43.688	45.72
Henong6049	China(Hebei)	H2	H4		T/T	A/A	C/C	A/A	G/G	T/T	G/G	T/T	T/T	C/C	A/A	T/T	40.919	41.115
Jintai102	China(Shanxi)	H2	H4		T/T	A/A	C/C	A/A	G/G	T/T	G/G	NA	T/T	C/C	NA	NA	40.124	44.948
Jingdong8	China(Beijing)	H2	H4		T/T	A/A	C/C	A/A	G/G	T/T	G/G	NA	NA	C/C	A/A	NA	47.743	49.866
Jinghe8922	China(Beijing)	H2	H2		T/T	G/G	G/G	G/G	A/A	T/T	G/G	C/C	T/T	C/C	A/A	T/T	45.66	47.135
Keyi26	China(Beijing)	H1	H2		C/C	G/G	G/G	G/G	A/A	T/T	A/A	C/C	T/T	C/C	T/T	T/T	43.885	45.084
Kenxing1	China(Shandong)	H2	H4		T/T	A/A	C/C	A/A	G/G	T/T	G/G	T/T	NA	C/C	NA	NA	42.91	44.372
Lantian13	China(Gansu)	H2			T/T	A/A	C/C	NA	G/G	T/T	NA	NA	C/C	C/C	T/T	T/T	37.21	44.898
Longjian127	China(Gansu)	H1			C/C	G/G	NA	G/G	A/A	T/T	NA	C/C	C/C	C/C	A/A	T/T	35.419	37.362
Shanrong3	China(Shandong)	H2	H4		T/T	A/A	C/C	A/A	G/G	T/T	G/G	NA	NA	NA	A/A	NA	43.846	46.985
Xindong22	China(Xinjiang)	H1	H2		C/C	G/G	G/G	G/G	A/A	T/T	A/A	C/C	T/T	C/C	T/T	T/T	44.878	47.199
Xingyi4	China(Guizhou)	H2	H4		T/T	A/A	C/C	A/A	G/G	T/T	G/G	NA	NA	C/C	NA	NA	48.576	49.856
Yumai48	China(Henan)		H4		NA	A/A	C/C	A/A	G/G	NA	G/G	C/C	T/T	C/C	T/T	T/T	48.946	49.664
Yunhan805	China(Shanxi)	H1	H2		C/C	G/G	G/G	G/G	A/A	NA	G/G	C/C	T/T	C/C	T/T	T/T	47.82	49.123
Xumai856	China(Jiangsu)	H2	H2		T/T	G/G	G/G	G/G	A/A	NA	G/G	C/C	NA	C/C	A/A	G/G	46.656	48.213
Changmai5973	China(Shanxi)	H2	H4		T/T	A/A	C/C	A/A	G/G	T/T	G/G	T/T	C/C	C/C	A/A	T/T	48.059	49.603
Chuannong17	China(Sichuan)	H1	H4		C/C	A/A	C/C	A/A	G/G	C/C	A/A	T/T	C/C	C/C	A/A	T/T	44.682	47.052
Lantian22	China(Gansu)	H2	H4		T/T	A/A	C/C	A/A	G/G	NA	G/G	C/C	C/C	C/C	A/A	NA	45.77	48.77
Zhongliang22	China(Gansu)	H2	H4		T/T	A/A	C/C	A/A	G/G	T/T	G/G	NA	NA	C/C	A/A	NA	43.805	45.805
Dali52	China(Shanxi)	H1	H2		C/C	G/G	G/G	G/G	A/A	NA	G/G	C/C	T/T	C/C	T/T	T/T	32.039	34.039
Hanxuan12	China(Shanxi)	H2	H2		T/T	G/G	G/G	G/G	A/A	T/T	NA	C/C	C/C	C/C	A/A	T/T	40.81	40.81
Xifeng20	China(Gansu)	H2	H4		T/T	A/A	C/C	A/A	G/G	C/C	G/G	C/C	T/T	C/C	A/A	T/T	43.118	46.118
Xifeng9	China(Gansu)	H2	H4		T/T	A/A	C/C	A/A	G/G	T/T	G/G	T/T	C/C	NA	A/A	NA	37.87	40.87
JingHXT8518-616	China(Hubei)				NA	NA	G/G	G/G	A/A	T/T	NA	C/C	C/C	C/C	A/A	T/T	42.744	NA
Huadong6	China(Jiangsu)	H2	H4		T/T	A/A	C/C	A/A	G/G	C/C	A/A	C/C	C/C	C/C	T/T	G/G	38.376	NA
Xuzhou15	China(Jiangsu)	H2			T/T	G/G	C/C	G/G	NA	C/C	A/A	C/C	T/T	C/C	NA	T/T	46.793	47.936
Hamedan1	Iran				NA	NA	C/C	G/G	A/A	C/C	A/A	C/C	NA	NA	T/T	NA	41.643	41.693
Henong58-3	China(Hebei)	H2	H2		T/T	G/G	G/G	G/G	A/A	T/T	NA	T/T	C/C	G/G	A/A	G/G	43.613	46.081
Krac66	America	H2	H4		T/T	A/A	C/C	A/A	G/G	T/T	NA	C/C	C/C	C/C	A/A	T/T	44.123	46.306
Gondveld	South Africa	H2	H2		T/T	G/G	G/G	G/G	A/A	T/T	NA	T/T	C/C	G/G	A/A	G/G	45.077	49.774
Kuro	Kenya	H1	H2		C/C	G/G	G/G	G/G	A/A	NA	A/A	C/C	T/T	C/C	T/T	T/T	32.487	34.003
Shanglinxiaomai	China(Guangxi)	H2	H2		T/T	G/G	G/G	G/G	A/A	NA	A/A	C/C	NA	C/C	NA	NA	32.662	34.869
Hongqiangchang	China(Shanxi)	H2			T/T	G/G	C/C	G/G	NA	C/C	A/A	C/C	NA	C/C	T/T	T/T	NA	30.504
Tieganmaixuanxi	China(Hubei)	H2			T/T	G/G	G/G	G/G	NA	C/C	A/A	C/C	T/T	C/C	T/T	NA	33.699	31.99
Hezuo2	China(Heilongjiang)	H1	H4		C/C	A/A	C/C	A/A	G/G	T/T	A/A	C/C	C/C	C/C	NA	T/T	34.676	36
Dromedaris	South Africa		H4		NA	A/A	C/C	A/A	G/G	T/T	NA	C/C	C/C	C/C	NA	T/T	40.481	40.467
Ribeiro	Portugal	H2	H2		T/T	G/G	G/G	G/G	A/A	C/C	A/A	T/T	C/C	G/G	A/A	G/G	NA	35.77
Kemai1883	China(Hebei)	H2	H4		T/T	A/A	C/C	A/A	G/G	T/T	A/A	T/T	C/C	C/C	A/A	G/G	46.728	47.383
CD0151471-2	China(Sichuan)	H2	H4		T/T	A/A	C/C	A/A	G/G	T/T	G/G	C/C	C/C	C/C	T/T	T/T	46.715	49.7
G15-22	China(Sichuan)	H2	H3		T/T	A/A	C/C	A/A	A/A	T/T	A/A	T/T	C/C	C/C	A/A	T/T	38.427	41.309
Hanyou6	China(Hebei)	H2	H2		T/T	G/G	G/G	G/G	A/A	T/T	G/G	C/C	C/C	C/C	T/T	T/T	42.031	45.135
Cangdong20	China(Tibet)	H2	H4		T/T	A/A	C/C	A/A	G/G	T/T	NA	C/C	C/C	C/C	A/A	T/T	34.497	36.204
Appollo	America	H2	H4		T/T	A/A	C/C	A/A	G/G	T/T	G/G	C/C	C/C	C/C	NA	NA	37.288	40.5885
Mingmai16	China(Jiangsu)	H2	H1		T/T	G/G	C/C	G/G	A/A	T/T	G/G	T/T	T/T	NA	NA	NA	46.708	48.773
Nongda1108	China(Beijing)	H2	H4		T/T	A/A	C/C	A/A	G/G	T/T	G/G	NA	C/C	C/C	NA	T/T	47.005	49.548
Shimai18	China(Hebei)	H2	H4		T/T	A/A	C/C	A/A	G/G	T/T	G/G	NA	NA	NA	A/A	NA	45.15	47.28
Tianmin198	China(Henan)	H2	H4		T/T	A/A	C/C	A/A	G/G	T/T	G/G	T/T	C/C	NA	A/A	G/G	43.56	46.887
Yanmai8911	China(Shanxi)	H2	H4		T/T	A/A	C/C	A/A	G/G	T/T	G/G	T/T	C/C	NA	A/A	NA	39.914	41.183
Heng5229	China(Hebei)	H2	H4		T/T	A/A	C/C	A/A	G/G	T/T	G/G	NA	NA	C/C	A/A	NA	43.788	46.917
Ji5265	China(Hebei)	H2	H4		T/T	A/A	C/C	A/A	G/G	T/T	G/G	T/T	T/T	C/C	A/A	T/T	46.71	48.866
Luohan7	China(Henan)	H2	H2		T/T	G/G	G/G	G/G	A/A	T/T	G/G	C/C	C/C	C/C	A/A	G/G	47.293	49.258
Xinong219	China(Shanxi)	H2	H4		T/T	A/A	C/C	A/A	G/G	T/T	G/G	C/C	C/C	G/G	A/A	T/T	48.714	49.863
Xinong556	China(Shanxi)	H2	H4		T/T	A/A	C/C	A/A	G/G	T/T	G/G	T/T	C/C	NA	A/A	G/G	43.258	47.839
Xindong20	China(Xinjiang)	H2	H4		T/T	A/A	C/C	A/A	G/G	T/T	G/G	T/T	C/C	NA	A/A	G/G	48.3685	49.206
Huamai8	China(Hubei)		H2		NA	G/G	G/G	G/G	A/A	T/T	NA	C/C	C/C	C/C	A/A	T/T	41.334	44.848
Jinmai96	China(Shanxi)	H2	H4		T/T	A/A	C/C	A/A	G/G	T/T	G/G	T/T	C/C	NA	A/A	G/G	39.649	41.618

## Sheet: Table S8
Table S8 KASP markers developed for QTL validation by a wheat natural population
KASP markersa	AlleleX	AlleleY	Primer_AlleleX	Primer_AlleleY	Primer_Common
1A_3387935	T	C	CGCCTCACACACTGAATAATGGT	GCCTCACACACTGAATAATGGC	AGCTGAACCCATGTGATGTTGATCC
1B_368188640	A	G	GCCTACTGTCTTCTTCGATGGAA	CCTACTGTCTTCTTCGATGGAG	TTGTTTGGCCGTTGGACTTGGAAGT
1B_368569979	G	C	CACTTGGTTCTGGGACACCAG	CACTTGGTTCTGGGACACCAC	AGTAAACCGATGGTGGGCCGAC
1B_373170004	A	G	GATGCTGTCAAGCAAACGGTTGT	ATGCTGTCAAGCAAACGGTTGC	GAGCCCCCATTCCCTTGTACAATC
1B_375259748	A	G	CTGCGCTTAAACTTGCATTAACCCA	TGCGCTTAAACTTGCATTAACCCG	TCAACTGCCAAATGCCGCGCC
1B_49926288	C	T	CTTTGGTCGGCACGGAAGC	GCTTTGGTCGGCACGGAAGT	CGCCAGCAAAATTTCACAACGATCC
1B_50183768	A	G	CGTGACTCCCTGAAACATGGAAT	GTGACTCCCTGAAACATGGAAC	TCACAACCACATGTAGCGAGCAGAA
1B_50778635	T	C	GAGTGACATATAACCACCAGTTTAATTA	AGTGACATATAACCACCAGTTTAATTG	CGTTGTTGTTGCTACCATTTACTGTACA
1B_51006567	C	T	GTGAGCGAAATAAGCTTCTCGAG	TTGTGAGCGAAATAAGCTTCTCGAA	CCTACATAATCACCCCAACAATCACG
1B_52700723	G	C	TCAATCTGTAGGAGATACCGAGC	TCAATCTGTAGGAGATACCGAGG	CATGCCCTCATACCCTAAACATTGTTG
1B_52904207	A	T	TAACGACCCGAATGGTGCATCAT	TAACGACCCGAATGGTGCATCAA	ATACTGTGCATATATACAGTTAAATTCCCTG
1B_53248886	T	G	CTGGTGCAATTGCTCCTCCTGA	TGGTGCAATTGCTCCTCCTGC	GGGTTTAGTCACAACAAAACTGTCACAT
a The KASP markers in bold were developed from the SNP markers linked to the target QTL.
